# Supplementary material for: Effects of Monochromatic Lighting During Incubation and Vaccination on the Splenic Transcriptome Profiles of Chicken
Source: Front Genet. 2021 May 20;12:628041. doi: 10.3389/fgene.2021.628041 (PMC8173116; doi:10.3389/fgene.2021.628041)
Supplement: Supplementary file 1 [file Table_1.XLSX]

## Sheet: Table S1
			Effects of Monochromatic Lighting Biostimulation and In ovo Vaccination on the Splenic Transcriptome Profiles of Chicken
			Mohamed M.A. Ibrahim, Jill R. Nelson, Gregory S. Archer, Giridhar Athrey
			Department of Poultry Science, Texas A&M University, College Station, TX 77843-2472 USA
	* Corresponding author: giri.athrey@tamu.edu
	Supplementary Table S1: Combined quality control summary of RNASeq Reads from all treatments.
	Sample Name	ZT00Blue	DNV	LPHV	DPHV	LIV	DIV
	Raw Reads Counts	39530298	30151163	36331931	29093066	38929069	37139134
	M Seqs	39.5	30.1	36.4	29.1	38.9	37.2
	Length	75 bp	75 bp	75 bp	75 bp	75 bp	75 bp
	% Dups	42.325	38.15	42.025	39.375	36.7	36.725
	% GC	45.75	45.5	44.75	45	43.5	43
	% Failed	9	9	9	9	9	9
	Trimmed Reads Counts	38359095	29164359	35386720	28376252	37891576	35776767
	Trimmed Reads Counts M Seqs	38.3	29.2	35.4	28.4	37.9	35.8
	%Trimmed Reads Counts M Seqs	97.011	96.6284	97.3749	97.4888	97.3816	96.3367
	% Trimmed	4.425	4.675	4.025	3.625	4	5.2
	Length	74	74	74	74	74	74
	% Dups	39.075	35.15	38.875	36.075	33.4	33.475
	% GC	45.75	45.25	45	45	43.25	43
	% Failed	9	9	9	9	9	9
