# Supplementary material for: Effects of Monochromatic Lighting During Incubation and Vaccination on the Splenic Transcriptome Profiles of Chicken
Source: Front Genet. 2021 May 20;12:628041. doi: 10.3389/fgene.2021.628041 (PMC8173116; doi:10.3389/fgene.2021.628041)
Supplement: Supplementary file 2 [file Table_2.XLSX]

## Sheet: Table S2
	Supplementary Table S2: Summary of total RNASeq data mapping to the chicken genome (Galgal6.0)
		RNASeq libraries	Raw Reads	Trimmed Reads	Uniquely Mapped reads (UMR)	UMR %
		LNV	39530298	38359095	35944945	0.937064
		DNV	30151163	29164359	27340602	0.937466
		LPHV	36331931	35386720	33187981	0.937865
		DPHV	29093066	28376252	26755751	0.942892
		LIV	38929069	37891576	36014850	0.950471
		DIV	37139134	35776767	33646885	0.940467
