# Supplementary material for: Effects of Monochromatic Lighting During Incubation and Vaccination on the Splenic Transcriptome Profiles of Chicken
Source: Front Genet. 2021 May 20;12:628041. doi: 10.3389/fgene.2021.628041 (PMC8173116; doi:10.3389/fgene.2021.628041)
Supplement: Supplementary file 3 [file Table_3.XLSX]

## Sheet: Table S3
		Supplementary Table S3: Combined HTSeq-count output stats showing unique mapped reads to a gene feature for all treatments.
		High-Throughput Sequencing Data (HTSeq-count) output stats	LNV	DNV	LPHV	DPHV	LIV	DIV
		Total counted reads	37568253	28624071	34945803	27823890	37425016	35379683
		Reads not assigned to a gene feature	14256117	10722846	11641820	9406439	14398969	13446389
		% Reads not assigned to a gene feature	37.95	37.46	33.31	33.81	38.47	38.01
		Ambiguous reads assigned to more than one feathure but not counted to any	405372	302958	420167	325593	429762	419302
		%Ambiguous reads assigned to more than one feathure but not counted to any	1.08	1.06	1.2	1.17	1.15	1.19
		% Too low quality reads	0	0	0	0	0	0
		% Reads not aligned to a gene feature	0	0	0	0	0	0
		Reads assigned to more than one feathure not unique	1623308	1283469	1757822	1068139	1410166	1732798
		%Reads aligned to more than one feathure not unique	4.32	4.48	5.03	3.84	3.77	4.9
		unique mapped reads to a gene feature	21283456	16314798	21125994	17023719	21186119	19781194
		% unique mapped reads to a gene feature	56.65	57	60.45	61.18	56.61	55.91
