# Supplementary material for: Effects of Monochromatic Lighting During Incubation and Vaccination on the Splenic Transcriptome Profiles of Chicken
Source: Front Genet. 2021 May 20;12:628041. doi: 10.3389/fgene.2021.628041 (PMC8173116; doi:10.3389/fgene.2021.628041)
Supplement: Supplementary file 4 [file Table_4.XLSX]

## Sheet: Sheet1
	Supplemntary Table 4 - EdgeR results for differential gene expression analysis, Ingenuity Pathway Analysis (IPA), and DAVID annotations top results.
		Treatment	LNV	LPHV	LIV	DIV	LIV
		Control	DNV	DPHV	DIV	DPHV	LPHV
		DE UP	76	48	11	3845	3730
		DE Down	141	68	51	3231	3025
		Total DE	217	116	62	7076	6755
		Total genes No	11530	10998	11879	12769	12769
		Percent DE	1.88	1.05	0.52	55.42	52.9
			Top Canonical Pathway
			SPINK1 Pancreatic Cancer Pathway	LXR/RXR Activation	SPINK1 Pancreatic Cancer Pathway	Protein Kinase A Signaling	Protein Kinase A Signaling
			FXR/RXR Activation	FXR/RXR Activation	Embryonic Stem Cell Differentiation into Cardiac Lineages	Cardiac Hypertrophy Signaling (Enhanced)	B Cell Receptor Signaling
			LXR/RXR Activation	SPINK1 Pancreatic Cancer Pathway	Acute Phase Response Signaling	Factors Promoting Cardiogenesis in Vertebrates	Cardiac Hypertrophy Signaling (Enhanced)
			Acute Phase Response Signaling	Acute Phase Response Signaling	Extrinsic Prothrombin Activation Pathway	SAPK/JNK Signaling	Superpathway of Inositol Phosphate Compounds
			Role of Tissue Factor in Cancer	Extrinsic Prothrombin Activation Pathway	Role of Tissue Factor in Cancer	Synaptogenesis Signaling Pathway	SAPK/JNK Signaling
			Upstream Regulators
			Tcf 1/3/4	RBPJL	RBPJL	ESR1	TP53
			NR4A1	HNF1A	PTF1A	DAP3	HNF4A
			Hmgn3	FOXA2	F0XA2	MIR17HG	ESR1
			HNF1A	Tcf 1/3/4	NR5A2	ERG	camptothecin
			HNF4A	NR5A2	GATA2	TCF7L2	MYC
		IPA Analysis Top Results	Molecular and Cellular Functions
			Carbohydrate Metabolism	Protein Synthesis	Lipid Metabolism	Cellular Assembly and Organization	Cellular Assembly and Organization
			Cell Morphology	Lipid Metabolism	Small Molecule Biochemistry	Cellular Function and Maintenance	Cellular Function and Maintenance
			Lipid Metabolism	Molecular Transport	Vitamin and Mineral Metabolism	Cell Morphology	Cell Death and Survival
			Molecular Transport	Small Molecule Biochemistry	Molecular Transport	Cellular Development	Cell Cycle
			Small Molecule Biochemistry	Cell-To-Cell Signaling and Interaction	Cell Death and Survival	Cellular Growth and Proliferation	Gene Expression
			Physiological System Development and Function
			Organ Morphology	Hematological System Development and Function	Digestive System Development and Function	Organismal Survival	Organismal Survival
			Organismal Development	Digestive System Development and Function	Nervous System Development and Function	Nervous System Development and Function	Organismal Development
			Renal and Urological System Development and Function	Hepatic System Development and Function	Hematological System Development and Function	Tissue Development	Embryonic Development
			Digestive System Development and Function	Organ Development	Embryonic Development	Organismal Development	Cardiovascular System Development and Function
			Cardiovascular System Development and Function	Endocrine System Development and Function	Organismal Development	Cardiovascular System Development and Function	Nervous System Development and Function
			Biological process
			GO:0031639~plasminogen activation	GO:0031639~plasminogen activation	GO:0016042~lipid catabolic process	GO:0045944~positive regulation of transcription from RNA polymerase II promoter	GO:0007018~microtubule-based movement
			GO:0050714~positive regulation of protein secretion	GO:0034116~positive regulation of heterotypic cell-cell adhesion	GO:0006810~transport	GO:0035023~regulation of Rho protein signal transduction	GO:0016477~cell migration
			GO:0007160~cell-matrix adhesion	GO:0051258~protein polymerization	GO:0070374~positive regulation of ERK1 and ERK2 cascade	GO:0007507~heart development	GO:0045944~positive regulation of transcription from RNA polymerase II promoter
			GO:0045921~positive regulation of exocytosis	GO:0006810~transport	GO:0050829~defense response to Gram-negative bacterium	GO:0019933~cAMP-mediated signaling	GO:0030705~cytoskeleton-dependent intracellular transport
			GO:0034116~positive regulation of heterotypic cell-cell adhesion	GO:0009615~response to virus	GO:0031640~killing of cells of other organism	GO:0030705~cytoskeleton-dependent intracellular transport	GO:0035023~regulation of Rho protein signal transduction
			Cellular Component
			GO:0072562~blood microparticle	GO:0072562~blood microparticle	GO:0005576~extracellular region	GO:0005654~nucleoplasm	GO:0005654~nucleoplasm
			GO:0005577~fibrinogen complex	GO:0005615~extracellular space	GO:0005615~extracellular space	GO:0005871~kinesin complex	GO:0005871~kinesin complex
			GO:0070062~extracellular exosome	GO:0070062~extracellular exosome	GO:0072562~blood microparticle	GO:0005634~nucleus	GO:0005737~cytoplasm
			GO:0005615~extracellular space	GO:0005576~extracellular region	GO:0005577~fibrinogen complex	GO:0014069~postsynaptic density	GO:0015629~actin cytoskeleton
			GO:0031091~platelet alpha granule	GO:0060417~yolk	GO:0031091~platelet alpha granule	GO:0030027~lamellipodium	GO:0005815~microtubule organizing center
		DAVID Gene Ontology (GO) terms	Molecular Function
			GO:0004181~metallocarboxypeptidase activity	GO:0004181~metallocarboxypeptidase activity	GO:0004181~metallocarboxypeptidase activity	GO:0046872~metal ion binding	GO:0008270~zinc ion binding
			GO:0036094~small molecule binding	GO:0036094~small molecule binding	GO:0005504~fatty acid binding	GO:0008270~zinc ion binding	GO:0005524~ATP binding
			GO:0019825~oxygen binding	GO:0005179~hormone activity		GO:0005524~ATP binding	GO:0046872~metal ion binding
				GO:0005102~receptor binding		GO:0003682~chromatin binding	GO:0032454~histone demethylase activity (H3-K9 specific)
				GO:0004252~serine-type endopeptidase activity		GO:0005089~Rho guanyl-nucleotide exchange factor activity	GO:0016887~ATPase activity
			KEGG Pathways
			gga00190:Oxidative phosphorylation	gga01100:Metabolic pathways	gga01100:Metabolic pathways	gga04010:MAPK signaling pathway	gga03460:Fanconi anemia pathway
			gga04620:Toll-like receptor signaling pathway	gga03320:PPAR signaling pathway		gga04931:Insulin resistance	gga04010:MAPK signaling pathway
			gga03020:RNA polymerase			gga04810:Regulation of actin cytoskeleton	gga04144:Endocytosis
						gga04520:Adherens junction	gga04070:Phosphatidylinositol signaling system
						gga04012:ErbB signaling pathway	gga04520:Adherens junction
