# Supplementary material for: Effects of Monochromatic Lighting During Incubation and Vaccination on the Splenic Transcriptome Profiles of Chicken
Source: Front Genet. 2021 May 20;12:628041. doi: 10.3389/fgene.2021.628041 (PMC8173116; doi:10.3389/fgene.2021.628041)
Supplement: Supplementary file 5 [file Table_5.XLSX]

## Sheet: LNV vs DNV canonical Pathways
Ingenuity Canonical Pathways	-log(p-value)	Ratio	z-score	Molecules	P-value
SPINK1 Pancreatic Cancer Pathway	8.91	0.15	-3	CELA2A,CLPS,CPA1,CPA5,CPB1,CPD,CTRB2,CTRC,CTRL	1.23027e-09
LXR/RXR Activation	7.28	0.0826	-3	AHSG,ALB,AMBP,APOB,APOC3,APOH,FGA,GC,HADH,TTR	5.24807e-08
NER Pathway	2.01	0.0388	-2	PCNA,POLR2D,POLR2F,RFC2	0.00977237
Oxidative Phosphorylation	1.93	0.0367	-2	NDUFA5,NDUFB5,NDUFS6,UQCRFS1	0.011749
Production of Nitric Oxide and Reactive Oxygen Species in Macrophages	3.07	0.0372	-1.89	ALB,APOB,APOC3,MAP3K13,MAPK12,NFKBIA,PIK3CG	0.000851138
B Cell Receptor Signaling	1.76	0.027	-1.342	MAP3K13,MAPK12,NFKBIA,PIK3CG,PPP3R1	0.017378
Cardiac Hypertrophy Signaling	1.34	0.0208	-1.342	GNG5,MAP3K13,MAPK12,PIK3CG,PPP3R1	0.0457088
FAT10 Cancer Signaling Pathway	3.29	0.087	-1	CTNNB1,EEF1A1,NFKBIA,PCNA	0.000512861
RANK Signaling in Osteoclasts	3.13	0.0568	-1	MAP3K13,MAPK12,NFKBIA,PIK3CG,PPP3R1	0.00074131
Apelin Adipocyte Signaling Pathway	2.36	0.0488	-1	GPX1,Gsta1,INS,MAPK12	0.00436516
SAPK/JNK Signaling	2.03	0.0392	-1	GNG5,MAP3K13,MAPK12,PIK3CG	0.00933254
Endocannabinoid Developing Neuron Pathway	1.85	0.0348	-1	CTNNB1,GNG5,MAPK12,PIK3CG	0.0141254
Xenobiotic Metabolism General Signaling Pathway	1.54	0.028	-1	Gsta1,MAP3K13,MAPK12,PIK3CG	0.0288403
Role of NFAT in Cardiac Hypertrophy	1.52	0.0234	-1	GNG5,HDAC1,MAPK12,PIK3CG,PPP3R1	0.0301995
PKCθ Signaling in T Lymphocytes	1.43	0.0258	-1	MAP3K13,NFKBIA,PIK3CG,PPP3R1	0.0371535
Opioid Signaling Pathway	2.4	0.0283	-0.816	CTNNB1,GNG5,MAPK12,NFKBIA,PIK3CG,PPP3R1,SLC12A5	0.00398107
Cardiac Hypertrophy Signaling (Enhanced)	1.35	0.0164	-0.707	CTNNB1,GNG5,HDAC1,HSPB7,MAP3K13,MAPK12,PIK3CG,PPP3R1	0.0446684
GP6 Signaling Pathway	2.55	0.042	-0.447	COL9A1,FGA,FGB,FGG,PIK3CG	0.00281838
ILK Signaling	1.72	0.0263	-0.447	ACTG2,CTNNB1,ITGB5,MAPK12,PIK3CG	0.0190546
IL-8 Signaling	1.63	0.025	-0.447	GNG5,IRAK4,ITGB5,MAPK12,PIK3CG	0.0234423
Acute Phase Response Signaling	6.63	0.0615	0	AHSG,ALB,AMBP,APOH,FGA,FGB,FGG,MAPK12,NFKBIA,PIK3CG,TTR	2.34423e-07
IL-1 Signaling	3.07	0.0549	0	GNG5,IRAK4,MAPK12,NFKBIA,TOLLIP	0.000851138
fMLP Signaling in Neutrophils	1.84	0.0345	0	GNG5,NFKBIA,PIK3CG,PPP3R1	0.0144544
IL-6 Signaling	1.73	0.032	0	HSPB7,MAPK12,NFKBIA,PIK3CG	0.0186209
Type II Diabetes Mellitus Signaling	1.55	0.0282	0	INS,MAPK12,NFKBIA,PIK3CG	0.0281838
HOTAIR Regulatory Pathway	1.39	0.025	0	CTNNB1,HDAC1,NFKBIA,PIK3CG	0.040738
Sumoylation Pathway	2.83	0.0485	1	HDAC1,MAPK12,NFKBIA,PCNA,RFC2	0.00147911
Sirtuin Signaling Pathway	3.21	0.0309	2	MAPK12,NDUFA5,NDUFB5,NDUFS6,POLR1D,POLR2F,TOMM20,TOMM22,UQCRFS1	0.000616595
NF-κB Signaling	1.82	0.0279	2.236	HDAC1,INS,IRAK4,NFKBIA,PIK3CG	0.0151356

## Sheet: LNV vs DNV DAVID GO terms
Category Biological Process	Term	Count	%	PValue	Genes	Fold Enrichment	Fisher Exac						Category	Term	Count	%	PValue	Genes
GOTERM_BP_DIRECT	GO:0031639~plasminogen activation	4	2.03046	5.08e-05	417431, 396307, 395837, 373926	47.5873	5.4e-07						KEGG_PATHWAY	gga00190:Oxidative phosphorylation	6	3.04569	0.02517	422539, 417753, 420976, 431629, 415752, 424978
GOTERM_BP_DIRECT	GO:0050714~positive regulation of protein secretion	5	2.53807	9.36e-05	396307, 422260, 425072, 395837, 373926	19.828	3.7e-06						KEGG_PATHWAY	gga04620:Toll-like receptor signaling pathway	5	2.53807	0.0319263	396093, 417706, 423099, 769763, 417796
GOTERM_BP_DIRECT	GO:0007160~cell-matrix adhesion	6	3.04569	0.000213	395964, 419856, 395142, 396307, 395837, 373926	10.7071	1.7e-05						KEGG_PATHWAY	gga03020:RNA polymerase	3	1.52284	0.03354	428713, 395486, 424754
GOTERM_BP_DIRECT	GO:0045921~positive regulation of exocytosis	4	2.03046	0.000293	396307, 422260, 395837, 373926	28.5524	7.2e-06
GOTERM_BP_DIRECT	GO:0034116~positive regulation of heterotypic cell-cell adhesion	3	1.52284	0.00057	396307, 395837, 373926	71.381	2.7e-06
GOTERM_BP_DIRECT	GO:0072378~blood coagulation, fibrin clot formation	3	1.52284	0.00057	395837, 373926, 373979	71.381	2.7e-06
GOTERM_BP_DIRECT	GO:1902042~negative regulation of extrinsic apoptotic signaling pathway via death domain receptors	4	2.03046	0.00105537	100857115, 396307, 395837, 373926	19.0349	4.4e-05
GOTERM_BP_DIRECT	GO:0051258~protein polymerization	3	1.52284	0.00186445	396307, 395837, 373926	42.8286	2.6e-05
GOTERM_BP_DIRECT	GO:0090277~positive regulation of peptide hormone secretion	3	1.52284	0.00507955	396307, 395837, 373926	26.7679	0.00014
GOTERM_BP_DIRECT	GO:0042730~fibrinolysis	3	1.52284	0.00801637	396307, 395837, 373926	21.4143	0.0003
GOTERM_BP_DIRECT	GO:0006641~triglyceride metabolic process	3	1.52284	0.00970921	417431, 100857115, 420442	19.4675	0.00041
GOTERM_BP_DIRECT	GO:0045907~positive regulation of vasoconstriction	3	1.52284	0.0202464	396307, 395837, 373926	13.3839	0.0013
GOTERM_BP_DIRECT	GO:2000352~negative regulation of endothelial cell apoptotic process	3	1.52284	0.0227398	396307, 395837, 373926	12.5966	0.0016
GOTERM_BP_DIRECT	GO:0048741~skeletal muscle fiber development	3	1.52284	0.0280816	419782, 396084, 100857115	11.2707	0.0022
GOTERM_BP_DIRECT	GO:0070527~platelet aggregation	3	1.52284	0.0400824	396307, 395837, 373926	9.31056	0.0039
GOTERM_BP_DIRECT	GO:0046464~acylglycerol catabolic process	2	1.01523	0.0411222	415493, 416009	47.5873	0.00058
GOTERM_BP_DIRECT	GO:0071681~cellular response to indole-3-methanol	2	1.01523	0.0411222	395964, 429710	47.5873	0.00058
GOTERM_BP_DIRECT	GO:0043152~induction of bacterial agglutination	2	1.01523	0.0411222	396307, 373926	47.5873	0.00058
GOTERM_BP_DIRECT	GO:0051592~response to calcium ion	3	1.52284	0.0433366	396307, 395837, 373926	8.92262	0.0044
Category Cellular Component	Term	Count	%	PValue	Genes	Fold Enrichment	Fisher Exact
GOTERM_CC_DIRECT	GO:0072562~blood microparticle	9	4.56853	1.61e-07	396197, 424956, 396084, 396307, 395696, 395837, 373926, 770795, 429111	14.2652	9.3e-09
GOTERM_CC_DIRECT	GO:0005577~fibrinogen complex	4	2.03046	5.12e-05	396307, 395837, 373926, 373979	47.5508	5.4e-07
GOTERM_CC_DIRECT	GO:0070062~extracellular exosome	37	18.7817	0.000279	396197, 396277, 396307, 771102, 416009, 395964, 770495, 771519, 420969, 373979, 770795, 417590, 429111, 396080, 422539, 417431, 424956, 423099, 396084, 100857115, 427308, 395142, 100859860, 424538, 419653, 424831, 373963, 373984, 396535, 418894, 395696, 395150, 395837, 429710, 373926, 419557, 422946	1.82256	0.00015
GOTERM_CC_DIRECT	GO:0005615~extracellular space	20	10.1523	0.000483	771055, 396197, 396277, 396145, 396279, 416235, 419486, 414341, 395276, 420361, 373963, 424888, 416652, 395696, 396332, 416683, 100499189, 417590, 419557, 422946	2.4302	0.00019
GOTERM_CC_DIRECT	GO:0031091~platelet alpha granule	3	1.52284	0.00804726	396307, 395837, 373926	21.3979	0.0003
GOTERM_CC_DIRECT	GO:0005938~cell cortex	4	2.03046	0.0373155	395964, 396307, 395837, 373926	5.38311	0.0064
GOTERM_CC_DIRECT	GO:0005576~extracellular region	9	4.56853	0.0381641	396080, 395725, 416235, 414341, 771102, 427908, 422633, 395451, 420361	2.33431	0.015
Category UP_KEYWORDS	Term	Count	%	PValue	Genes	Fold Enrichment	Fisher Exact
UP_KEYWORDS	Disulfide bond	30	15.2284	9.23e-06	396197, 396279, 416235, 419486, 415752, 414341, 396307, 771102, 395276, 373979, 422633, 770795, 415320, 428309, 395364, 429111, 396080, 417431, 423630, 395725, 771873, 396145, 693257, 424888, 430670, 396332, 416683, 373926, 395837, 422946	2.4482	8e-06
UP_KEYWORDS	Signal	47	23.8579	1.54e-05	396197, 771055, 396277, 396279, 416235, 419486, 396307, 414341, 428741, 771102, 417165, 417575, 100499189, 395070, 373979, 422633, 427908, 770795, 415320, 417590, 418984, 395364, 427196, 429111, 396080, 423630, 771873, 395725, 396145, 424956, 419856, 395142, 424795, 416281, 100857897, 422750, 395451, 693257, 430670, 396535, 423420, 396332, 395696, 416683, 395150, 395837, 373926	1.8718	3.6e-06
UP_KEYWORDS	Secreted	18	9.13706	3.45e-05	396197, 396080, 395725, 771873, 396277, 396145, 396279, 416235, 414341, 396307, 771102, 396535, 396332, 427908, 373926, 373979, 422633, 770795	3.2578	1e-05
UP_KEYWORDS	Lipid-binding	4	2.03046	0.00694462	396197, 419268, 395345, 419557	10.0854	0.00061
UP_KEYWORDS	Carboxypeptidase	3	1.52284	0.0110773	424888, 416683, 395276	18.2799	0.0005
UP_KEYWORDS	Isopeptide bond	4	2.03046	0.0368912	396093, 420883, 373984, 418894	5.41626	0.0063
Category	Term	Count	%	PValue	Genes	Fold Enrichment	Fisher Exact
KEGG_PATHWAY	gga00190:Oxidative phosphorylation	6	3.04569	0.02517	422539, 417753, 420976, 431629, 415752, 424978	3.525	0.0066
KEGG_PATHWAY	gga04620:Toll-like receptor signaling pathway	5	2.53807	0.0319263	396093, 417706, 423099, 769763, 417796	4.07003	0.0073
KEGG_PATHWAY	gga03020:RNA polymerase	3	1.52284	0.03354	428713, 395486, 424754	10.1344	0.0029
Category	Term	Count	%	PValue	Genes	Fold Enrichment	Fisher Exact
GOTERM_MF_DIRECT	GO:0004181~metallocarboxypeptidase activity	4	2.03046	0.000917	424888, 416683, 417590, 395276	19.9579	3.7e-05
GOTERM_MF_DIRECT	GO:0036094~small molecule binding	3	1.52284	0.00169397	396197, 396277, 770795	44.9053	2.3e-05
GOTERM_MF_DIRECT	GO:0019825~oxygen binding	3	1.52284	0.0184842	396197, 416652, 428114	14.0329	0.0011

## Sheet: LPHV vs DPHV Canonical Pathways
Ingenuity Canonical Pathways	-log(p-value)	Ratio	z-score	Molecules	P-value
LXR/RXR Activation	16.7	0.116	-3.606	AHSG,ALB,AMBP,APOA4,APOB,APOC3,APOH,FGA,GC,ORM1,RBP4,SCD,TTR,VTN	0
SPINK1 Pancreatic Cancer Pathway	15.5	0.183	-3.317	2210010C04Rik,CELA1,CELA2A,CLPS,CPA1,CPA2,CPA5,CPB1,CTRB2,CTRC,CTRL	0
Production of Nitric Oxide and Reactive Oxygen Species in Macrophages	4.12	0.0319	-2.449	ALB,APOA4,APOB,APOC3,ORM1,RBP4	7.58578e-05
Coagulation System	5.06	0.114	-1	FGA,FGB,FGG,SERPINC1	8.70964e-06
Intrinsic Prothrombin Activation Pathway	4.74	0.0952	-1	FGA,FGB,FGG,SERPINC1	1.8197e-05
Acute Phase Response Signaling	11.5	0.067	0.378	AHSG,ALB,AMBP,APOH,C4BPA,CRABP1,FGA,FGB,FGG,ORM1,RBP4,TTR	0

## Sheet: LPHV vs DPHV DAVID GO terms 
Category	Term	Count	%	PValue	Genes	Fold Enrichment	Fisher Exact
GOTERM_BP_DIRECT	GO:0031639~plasminogen activation	4	3.84615	6.77e-06	417431, 396307, 395837, 373926	92.2462	3.7e-08
GOTERM_BP_DIRECT	GO:0034116~positive regulation of heterotypic cell-cell adhesion	3	2.88462	0.000149	396307, 395837, 373926	138.369	3.6e-07
GOTERM_BP_DIRECT	GO:0051258~protein polymerization	3	2.88462	0.000492	396307, 395837, 373926	83.0215	3.6e-06
GOTERM_BP_DIRECT	GO:0006810~transport	5	4.80769	0.000742	396197, 374211, 395220, 422906, 395345	11.9284	5.8e-05
GOTERM_BP_DIRECT	GO:0009615~response to virus	4	3.84615	0.00121648	396197, 396277, 396535, 396166	18.4492	5.9e-05
GOTERM_BP_DIRECT	GO:0090277~positive regulation of peptide hormone secretion	3	2.88462	0.00135778	396307, 395837, 373926	51.8885	2e-05
GOTERM_BP_DIRECT	GO:0045921~positive regulation of exocytosis	3	2.88462	0.0021622	396307, 395837, 373926	41.5108	4.2e-05
GOTERM_BP_DIRECT	GO:0042730~fibrinolysis	3	2.88462	0.0021622	396307, 395837, 373926	41.5108	4.2e-05
GOTERM_BP_DIRECT	GO:0007160~cell-matrix adhesion	4	3.84615	0.00281425	419856, 396307, 395837, 373926	13.8369	0.00019
GOTERM_BP_DIRECT	GO:1902042~negative regulation of extrinsic apoptotic signaling pathway via death domain receptors	3	2.88462	0.00493081	396307, 395837, 373926	27.6738	0.00015
GOTERM_BP_DIRECT	GO:0045907~positive regulation of vasoconstriction	3	2.88462	0.00560948	396307, 395837, 373926	25.9442	0.00019
GOTERM_BP_DIRECT	GO:2000352~negative regulation of endothelial cell apoptotic process	3	2.88462	0.00632839	396307, 395837, 373926	24.4181	0.00023
GOTERM_BP_DIRECT	GO:0050714~positive regulation of protein secretion	3	2.88462	0.00708695	396307, 395837, 373926	23.0615	0.00027
GOTERM_BP_DIRECT	GO:0070527~platelet aggregation	3	2.88462	0.0114545	396307, 395837, 373926	18.0482	0.00058
GOTERM_BP_DIRECT	GO:0051592~response to calcium ion	3	2.88462	0.0124389	396307, 395837, 373926	17.2962	0.00065
GOTERM_BP_DIRECT	GO:0033189~response to vitamin A	2	1.92308	0.0211984	396197, 396166	92.2462	0.00015
GOTERM_BP_DIRECT	GO:0072378~blood coagulation, fibrin clot formation	2	1.92308	0.0211984	395837, 373926	92.2462	0.00015
GOTERM_BP_DIRECT	GO:0043152~induction of bacterial agglutination	2	1.92308	0.0211984	396307, 373926	92.2462	0.00015
GOTERM_BP_DIRECT	GO:0001555~oocyte growth	2	1.92308	0.0211984	396277, 396166	92.2462	0.00015
GOTERM_BP_DIRECT	GO:0070374~positive regulation of ERK1 and ERK2 cascade	4	3.84615	0.0217609	396196, 396307, 395837, 373926	6.58901	0.0031
GOTERM_BP_DIRECT	GO:0016042~lipid catabolic process	3	2.88462	0.0268867	423916, 416980, 771102	11.5308	0.0022
GOTERM_BP_DIRECT	GO:0043066~negative regulation of apoptotic process	5	4.80769	0.0274004	396197, 396196, 396145, 374269, 374163	4.29718	0.006
GOTERM_BP_DIRECT	GO:0070072~vacuolar proton-transporting V-type ATPase complex assembly	2	1.92308	0.0350842	395472, 427308	55.3477	0.00051
GOTERM_BP_DIRECT	GO:0051006~positive regulation of lipoprotein lipase activity	2	1.92308	0.0419542	417431, 395780	46.1231	0.00076
GOTERM_BP_DIRECT	GO:0050832~defense response to fungus	2	1.92308	0.0487761	414341, 414343	39.5341	0.0011
Category	Term	Count	%	PValue	Genes	Fold Enrichment	Fisher Exact
GOTERM_CC_DIRECT	GO:0072562~blood microparticle	10	9.61538	2.42e-11	396197, 395780, 424956, 396307, 395696, 395837, 373926, 424440, 770795, 395935	30.2012	6.4e-13
GOTERM_CC_DIRECT	GO:0005615~extracellular space	20	19.2308	2.21e-08	422248, 396197, 396196, 396277, 396145, 396279, 419486, 395220, 414341, 414343, 395276, 425200, 416682, 424888, 421712, 395696, 416683, 420573, 396166, 396345	4.63051	4.6e-09
GOTERM_CC_DIRECT	GO:0070062~extracellular exosome	25	24.0385	5.03e-05	422248, 396080, 396197, 417431, 395780, 396277, 424956, 427308, 396307, 420302, 771102, 424440, 374163, 395504, 423699, 421712, 396535, 374015, 395696, 395150, 395837, 396166, 373926, 770795, 395935	2.34643	2.1e-05
GOTERM_CC_DIRECT	GO:0005576~extracellular region	10	9.61538	0.000157	396080, 396196, 423916, 395725, 416980, 414341, 771102, 414343, 422633, 416364	4.94201	3e-05
GOTERM_CC_DIRECT	GO:0060417~yolk	3	2.88462	0.000309	396197, 396277, 396166	101.929	1.5e-06
GOTERM_CC_DIRECT	GO:0005577~fibrinogen complex	3	2.88462	0.000765	396307, 395837, 373926	67.9527	7.5e-06
GOTERM_CC_DIRECT	GO:0042627~chylomicron	3	2.88462	0.00106597	417431, 395780, 396535	58.2452	1.3e-05
GOTERM_CC_DIRECT	GO:0031091~platelet alpha granule	3	2.88462	0.00225222	396307, 395837, 373926	40.7716	4.4e-05
GOTERM_CC_DIRECT	GO:0034361~very-low-density lipoprotein particle	3	2.88462	0.00225222	417431, 395780, 396535	40.7716	4.4e-05
GOTERM_CC_DIRECT	GO:0034364~high-density lipoprotein particle	2	1.92308	0.0497317	417431, 395780	38.8301	0.0011
Category	Term	Count	%	PValue	Genes	Fold Enrichment	Fisher Exact
UP_KEYWORDS	Signal	47	45.1923	1.6e-16	396197, 396196, 396277, 395873, 396279, 419486, 416980, 396307, 414341, 420302, 771102, 414343, 417165, 395308, 422633, 396166, 770795, 396345, 395364, 419851, 396080, 423630, 423916, 395725, 395780, 396145, 424956, 419856, 395220, 100857897, 424440, 425200, 374163, 430670, 416682, 421712, 396535, 395696, 416683, 422906, 395150, 395837, 420573, 373926, 424861, 424028, 395935	3.50136	4.5e-17
UP_KEYWORDS	Disulfide bond	30	28.8462	1.64e-12	396197, 396279, 419486, 416980, 414341, 396307, 771102, 414343, 395276, 395308, 396166, 422633, 770795, 396345, 395364, 419851, 396080, 423916, 417431, 423630, 395725, 396145, 425200, 374163, 424888, 416682, 430670, 416683, 373926, 395837	4.57957	3.5e-13
UP_KEYWORDS	Secreted	21	20.1923	5.75e-12	396080, 396197, 423916, 396196, 395780, 395725, 396277, 396145, 396279, 395220, 416980, 414341, 396307, 771102, 414343, 396535, 373926, 422633, 396166, 770795, 396345	7.10967	7.7e-13
UP_KEYWORDS	Hydrolase	15	14.4231	4.76e-05	395725, 374195, 419486, 416980, 417165, 395276, 425200, 395472, 430670, 416682, 424888, 416683, 422633, 396345, 414140	3.63123	1.3e-05
UP_KEYWORDS	Carboxypeptidase	4	3.84615	7.64e-05	424888, 416682, 416683, 395276	45.5922	1.3e-06
UP_KEYWORDS	Protease	8	7.69231	0.000348	424888, 416682, 430670, 419486, 416683, 396345, 395276, 425200	5.9793	5.5e-05
UP_KEYWORDS	Hormone	4	3.84615	0.0018524	396196, 396277, 396145, 396279	16.0913	0.0001
UP_KEYWORDS	Metalloprotease	4	3.84615	0.00255778	424888, 416682, 416683, 395276	14.3975	0.00016
UP_KEYWORDS	Lipid metabolism	5	4.80769	0.00420712	423916, 395706, 396535, 416980, 771102	7.51519	0.00053
UP_KEYWORDS	Serine protease	4	3.84615	0.00469239	430670, 419486, 396345, 425200	11.6406	0.00037
UP_KEYWORDS	Transport	11	10.5769	0.0078084	374211, 395472, 395780, 396277, 395220, 396535, 431564, 396166, 418190, 395345, 424861	2.63955	0.0028
UP_KEYWORDS	Lipid-binding	3	2.88462	0.0184573	396197, 374015, 395345	14.1493	0.0012
UP_KEYWORDS	Retinol-binding	2	1.92308	0.0285927	374211, 396166	68.3882	0.00031
UP_KEYWORDS	Vitamin A	2	1.92308	0.0285927	374211, 396166	68.3882	0.00031
UP_KEYWORDS	Calcium	6	5.76923	0.0366292	395725, 416980, 396307, 373926, 396345, 374163	3.23094	0.011
UP_KEYWORDS	Digestion	2	1.92308	0.0425846	771102, 396345	45.5922	0.00078
Category	Term	Count	%	PValue	Genes	Fold Enrichment	Fisher Exact
KEGG_PATHWAY	gga01100:Metabolic pathways	15	14.2857	0.00450185	423916, 417540, 427308, 417691, 416980, 431564, 417165, 771133, 771920, 395504, 395472, 416852, 770292, 414140, 424028	2.04155	0.0021
KEGG_PATHWAY	gga03320:PPAR signaling pathway	3	2.85714	0.0587325	395706, 100859721, 374015	7.32881	0.0075
Category	Term	Count	%	PValue	Genes	Fold Enrichment	Fisher Exact
GOTERM_MF_DIRECT	GO:0004181~metallocarboxypeptidase activity	4	3.84615	0.000215	424888, 416682, 416683, 395276	32.5029	5.3e-06
GOTERM_MF_DIRECT	GO:0036094~small molecule binding	3	2.88462	0.000635	396197, 396277, 770795	73.1314	5.2e-06
GOTERM_MF_DIRECT	GO:0005179~hormone activity	4	3.84615	0.0015912	396196, 396277, 396145, 396279	16.8118	8.5e-05
GOTERM_MF_DIRECT	GO:0005102~receptor binding	4	3.84615	0.00636583	396307, 396166, 373926, 420573	10.3733	0.00057
GOTERM_MF_DIRECT	GO:0004252~serine-type endopeptidase activity	4	3.84615	0.0225896	430670, 419486, 396345, 425200	6.50057	0.0033
GOTERM_MF_DIRECT	GO:0019841~retinol binding	2	1.92308	0.0319641	374211, 396166	60.9429	0.00039
GOTERM_MF_DIRECT	GO:0051117~ATPase binding	2	1.92308	0.0397964	395472, 427308	48.7543	0.00065
GOTERM_MF_DIRECT	GO:0030674~protein binding, bridging	2	1.92308	0.0475663	396307, 373926	40.6286	0.00097
GOTERM_MF_DIRECT	GO:0016918~retinal binding	2	1.92308	0.0475663	374211, 396166	40.6286	0.00097

## Sheet: LIV vs DIV Canonical Pathway
Ingenuity Canonical Pathways	-log(p-value)	Ratio	z-score	Molecules	p-value
SPINK1 Pancreatic Cancer Pathway	15	0.15	3	CELA1,CLPS,CPA1,CPA2,CPA5,CPB1,CTRB2,CTRC,CTRL	0

## Sheet: LIV vs DIV DAVID GO terms
Category	Term	Count	%	PValue	Genes	Fold Enrichment	Fisher Exact
GOTERM_BP_DIRECT	GO:0016042~lipid catabolic process	4	7.14286	0.00027	423916, 416980, 771102, 770292	30.2828	8.1e-06
GOTERM_BP_DIRECT	GO:0006810~transport	4	7.14286	0.00110541	396197, 374211, 422906, 395345	18.7962	5.5e-05
GOTERM_BP_DIRECT	GO:0070374~positive regulation of ERK1 and ERK2 cascade	4	7.14286	0.00320626	396196, 395837, 373926, 415652	12.9784	0.00024
GOTERM_BP_DIRECT	GO:0050829~defense response to Gram-negative bacterium	3	5.35714	0.00349608	100858343, 414343, 420407	32.7055	9.8e-05
GOTERM_BP_DIRECT	GO:0031640~killing of cells of other organism	2	3.57143	0.00710359	395841, 414343	272.545	1.3e-05
GOTERM_BP_DIRECT	GO:0034116~positive regulation of heterotypic cell-cell adhesion	2	3.57143	0.010637	395837, 373926	181.697	3.9e-05
GOTERM_BP_DIRECT	GO:0072378~blood coagulation, fibrin clot formation	2	3.57143	0.010637	395837, 373926	181.697	3.9e-05
GOTERM_BP_DIRECT	GO:0051258~protein polymerization	2	3.57143	0.0176674	395837, 373926	109.018	0.00013
GOTERM_BP_DIRECT	GO:0031639~plasminogen activation	2	3.57143	0.0211644	395837, 373926	90.8485	0.00019
GOTERM_BP_DIRECT	GO:0050832~defense response to fungus	2	3.57143	0.0246494	395841, 414343	77.8701	0.00027
GOTERM_BP_DIRECT	GO:0090277~positive regulation of peptide hormone secretion	2	3.57143	0.0281223	395837, 373926	68.1364	0.00036
GOTERM_BP_DIRECT	GO:0045921~positive regulation of exocytosis	2	3.57143	0.0350323	395837, 373926	54.5091	0.00058
GOTERM_BP_DIRECT	GO:0042730~fibrinolysis	2	3.57143	0.0350323	395837, 373926	54.5091	0.00058
GOTERM_BP_DIRECT	GO:0006952~defense response	2	3.57143	0.0384694	100858343, 395841	49.5537	0.0007
Category	Term	Count	%	PValue	Genes	Fold Enrichment	Fisher Exact
GOTERM_CC_DIRECT	GO:0005576~extracellular region	11	19.6429	4.77e-08	396196, 423916, 395725, 414831, 100858343, 395841, 416980, 771102, 414343, 770292, 420407	10.3149	4.4e-09
GOTERM_CC_DIRECT	GO:0005615~extracellular space	12	21.4286	6.91e-06	396197, 396196, 424907, 396279, 424888, 416682, 421712, 414343, 416683, 415652, 395276, 425200	5.27166	1.3e-06
GOTERM_CC_DIRECT	GO:0072562~blood microparticle	3	5.35714	0.0124255	396197, 395837, 373926	17.1915	0.00068
GOTERM_CC_DIRECT	GO:0005577~fibrinogen complex	2	3.57143	0.0224632	395837, 373926	85.9573	0.00022
GOTERM_CC_DIRECT	GO:0031091~platelet alpha granule	2	3.57143	0.037165	395837, 373926	51.5744	0.00065
Category	Term	Count	%	PValue	Genes	Fold Enrichment	Fisher Exact
UP_KEYWORDS	Disulfide bond	20	35.7143	4.79e-11	396197, 423916, 395725, 396279, 416980, 771102, 414343, 395276, 425200, 100858343, 424888, 430670, 416682, 395841, 416683, 373926, 395837, 770292, 395364, 420407	6.03509	7.8e-12
UP_KEYWORDS	Signal	26	46.4286	1.28e-10	396197, 396196, 396279, 416980, 771102, 414343, 417165, 415652, 424907, 395841, 770292, 395364, 423916, 395725, 100857897, 425200, 100858343, 416682, 430670, 421712, 395150, 416683, 422906, 395837, 373926, 420407	3.8288	3.3e-11
UP_KEYWORDS	Secreted	14	25	9.08e-10	396197, 396196, 423916, 395725, 396279, 416980, 771102, 414343, 415652, 100858343, 395841, 373926, 770292, 420407	9.36933	9.4e-11
UP_KEYWORDS	Carboxypeptidase	4	7.14286	9.43e-06	424888, 416682, 416683, 395276	90.124	7.9e-08
UP_KEYWORDS	Hydrolase	11	19.6429	2.44e-05	395725, 424888, 416682, 430670, 416980, 416683, 417165, 770292, 395276, 425200, 414140	5.26388	4.5e-06
UP_KEYWORDS	Antibiotic	4	7.14286	7.38e-05	100858343, 395841, 414343, 420407	47.0212	1.4e-06
UP_KEYWORDS	Antimicrobial	4	7.14286	9.54e-05	100858343, 395841, 414343, 420407	43.2595	1.9e-06
UP_KEYWORDS	Metalloprotease	4	7.14286	0.000339	424888, 416682, 416683, 395276	28.4602	1.1e-05
UP_KEYWORDS	Protease	6	10.7143	0.000485	424888, 416682, 430670, 416683, 395276, 425200	8.86466	5.3e-05
UP_KEYWORDS	Lipid metabolism	4	7.14286	0.00427142	423916, 416980, 771102, 770292	11.8845	0.00034
UP_KEYWORDS	Fungicide	2	3.57143	0.00721244	395841, 414343	270.372	1.3e-05
UP_KEYWORDS	Defensin	2	3.57143	0.0494327	395841, 414343	38.6246	0.0012
Category	Term	Count	%	PValue	Genes	Fold Enrichment	Fisher Exact
KEGG_PATHWAY	gga01100:Metabolic pathways	7	12.5	0.017703	423916, 417691, 416980, 417165, 770292, 771133, 414140	2.59833	0.0066
Category	Term	Count	%	PValue	Genes	Fold Enrichment	Fisher Exact
GOTERM_MF_DIRECT	GO:0004181~metallocarboxypeptidase activity	4	7.14286	2.78e-05	424888, 416682, 416683, 395276	63.2	3.5e-07
GOTERM_MF_DIRECT	GO:0005504~fatty acid binding	2	3.57143	0.0442354	396197, 395345	43.0909	0.00093
