# Supplementary material for: Effects of Monochromatic Lighting During Incubation and Vaccination on the Splenic Transcriptome Profiles of Chicken
Source: Front Genet. 2021 May 20;12:628041. doi: 10.3389/fgene.2021.628041 (PMC8173116; doi:10.3389/fgene.2021.628041)
Supplement: Supplementary file 6 [file Table_6.XLSX]

## Sheet: DIV vs DPHV CPW
Ingenuity Canonical Pathways	-log(p-value)	Ratio	z-score	Molecules
Cardiac Hypertrophy Signaling (Enhanced)	7.3	0.136	6.574	ADCY2,ADCY5,ADCY7,AKAP13,AKT1,ATF2,BMPR2,CACNA1C,CAMK2D,CAMK2G,CHUK,CTNNB1,DIAPH2,DLG1,ENPP6,FGF13,FGFRL1,FZD4,FZD9,GNA11,GNA13,GSK3B,HDAC9,IL18RAP,IL1R1,IL6ST,ITGA4,MAP3K1,MAP3K13,MAP3K4,MAP3K9,MAPK11,MAPKAPK2,MEF2A,MEF2C,NFAT5,NFATC1,NFATC2,NFATC3,PDE1A,PDE1C,PDE3A,PDE5A,PDE7A,PDE7B,PDE8A,PDE9A,PIK3CA,PIK3CG,PIK3R2,PLCB1,PLCB4,PPP3CA,PPP3CB,PRKAR2B,PRKCB,PRKCE,PRKD3,PTEN,PTK2,ROCK1,ROCK2,TGFBR2…
Superpathway of Inositol Phosphate Compounds	4.99	0.157	5.477	DUSP16,DUSP27,G6PC2,INPP5D,ITPKA,MTMR4,NUDT3,PAWR,PIK3CA,PIK3CG,PIK3R2,PLCB1,PLCB4,PPFIA1,PPFIA2,PPFIBP2,PPIP5K2,PPM1H,PPP2R5E,PPP3CA,PPP4R1,PTEN,PTPN1,PTPN11,PTPN12,PTPN13,PTPRF,PTPRJ,RASA1,SEC16A,SYNJ1
Cardiac Hypertrophy Signaling	3.74	0.133	5.014	ADCY2,ADCY5,ADCY7,AKT1,ATF2,CACNA1C,GNA11,GNA13,GNB4,GRB2,GSK3B,IRS1,MAP3K1,MAP3K13,MAP3K4,MAP3K9,MAPK11,MAPKAPK2,MEF2A,MEF2C,PIK3CA,PIK3CG,PIK3R2,PLCB1,PLCB4,PPP3CA,PPP3CB,PRKAR2B,ROCK1,ROCK2,SOS1,TGFBR2
3-phosphoinositide Biosynthesis	3.91	0.152	4.899	DUSP16,DUSP27,G6PC2,MTMR4,NUDT3,PAWR,PIK3CA,PIK3CG,PIK3R2,PPFIA1,PPFIA2,PPFIBP2,PPM1H,PPP2R5E,PPP3CA,PPP4R1,PTEN,PTPN1,PTPN11,PTPN12,PTPN13,PTPRF,PTPRJ,RASA1,SYNJ1
NF-κB Signaling	2.99	0.134	4.899	AKT1,BMP2,BMP4,BMPR1A,BMPR2,CHUK,FADD,FCER1G,GSK3B,IL1R1,INS,MAP3K1,MAP4K4,PDGFRA,PIK3CA,PIK3CG,PIK3R2,PRKCB,TAB2,TAB3,TGFBR2,TGFBR3,TNFRSF11A,TRAF3
3-phosphoinositide Degradation	3.93	0.155	4.796	DUSP16,DUSP27,G6PC2,INPP4B,INPP5D,MTMR4,NUDT3,PAWR,PPFIA1,PPFIA2,PPFIBP2,PPM1H,PPP2R5E,PPP3CA,PPP4R1,PTEN,PTPN1,PTPN11,PTPN12,PTPN13,PTPRF,PTPRJ,RASA1,SYNJ1
D-myo-inositol-5-phosphate Metabolism	3.89	0.154	4.796	DUSP16,DUSP27,G6PC2,MTMR4,NUDT3,PAWR,PLCB1,PLCB4,PPFIA1,PPFIA2,PPFIBP2,PPM1H,PPP2R5E,PPP3CA,PPP4R1,PTEN,PTPN1,PTPN11,PTPN12,PTPN13,PTPRF,PTPRJ,RASA1,SYNJ1
D-myo-inositol (1,4,5,6)-Tetrakisphosphate Biosynthesis	3.7	0.156	4.583	DUSP16,DUSP27,G6PC2,MTMR4,NUDT3,PAWR,PPFIA1,PPFIA2,PPFIBP2,PPM1H,PPP2R5E,PPP3CA,PPP4R1,PTEN,PTPN1,PTPN11,PTPN12,PTPN13,PTPRF,PTPRJ,RASA1,SYNJ1
D-myo-inositol (3,4,5,6)-tetrakisphosphate Biosynthesis	3.7	0.156	4.583	DUSP16,DUSP27,G6PC2,MTMR4,NUDT3,PAWR,PPFIA1,PPFIA2,PPFIBP2,PPM1H,PPP2R5E,PPP3CA,PPP4R1,PTEN,PTPN1,PTPN11,PTPN12,PTPN13,PTPRF,PTPRJ,RASA1,SYNJ1
GNRH Signaling	3.2	0.139	4.583	ADCY2,ADCY5,ADCY7,ATF2,CACNA1C,CACNA1G,CAMK2D,CAMK2G,GNA11,GRB2,MAP3K1,MAP3K13,MAP3K4,MAP3K9,MAPK11,PAK3,PLCB1,PLCB4,PRKAR2B,PRKCB,PRKCE,PRKD3,PTK2,SOS1
Gαq Signaling	3.01	0.139	4.583	AKT1,CHRM3,CHUK,GNA11,GNB4,GSK3B,NFATC1,NFATC2,NFATC3,PIK3CA,PIK3CG,PIK3R2,PLCB1,PLCB4,PLD1,PPP3CA,PPP3CB,PRKCB,PRKCE,PRKD3,ROCK1,ROCK2
PKCθ Signaling in T Lymphocytes	2.75	0.135	4.359	CACNA1C,CACNA1G,CAMK2D,CAMK2G,CHUK,FCER1G,GRB2,MAP3K1,MAP3K13,MAP3K4,MAP3K9,NFAT5,NFATC1,NFATC2,NFATC3,PIK3CA,PIK3CG,PIK3R2,PPP3CA,PPP3CB,SOS1
CREB Signaling in Neurons	2.16	0.116	4.243	ADCY2,ADCY5,ADCY7,AKT1,ATF2,CACNA1C,CACNA1G,CAMK2D,CAMK2G,GNA11,GNA13,GNB4,GRB2,GRIA1,PIK3CA,PIK3CG,PIK3R2,PLCB1,PLCB4,PRKAR2B,PRKCB,PRKCE,PRKD3,SOS1
Role of NFAT in Cardiac Hypertrophy	4.71	0.15	4.158	ADCY2,ADCY5,ADCY7,AKT1,CABIN1,CACNA1C,CACNA1G,CAMK2D,CAMK2G,GNB4,GRB2,GSK3B,HDAC9,IL6ST,MAP3K1,MAPK11,MEF2A,MEF2C,PIK3CA,PIK3CG,PIK3R2,PLCB1,PLCB4,PPP3CA,PPP3CB,PRKAR2B,PRKCB,PRKCE,PRKD3,RCAN2,SOS1,TGFBR2
HGF Signaling	3.34	0.162	4.123	AKT1,ATF2,ETS2,GRB2,ITGA4,MAP3K1,MAP3K13,MAP3K4,MAP3K9,PIK3CA,PIK3CG,PIK3R2,PRKCB,PRKCE,PRKD3,PTK2,PTPN11,SOS1
Xenobiotic Metabolism General Signaling Pathway	1.78	0.119	4.123	ABCA4,AKT1,GSTA2,GSTM3,MAP3K1,MAP3K13,MAP3K4,MAP3K9,MAPK11,PIK3CA,PIK3CG,PIK3R2,PPARA,PRKCB,PRKCE,PRKD3,RXRA
Synaptogenesis Signaling Pathway	5.17	0.138	4.012	ADCY2,ADCY5,ADCY7,AKT1,AP2B1,ARHGEF7,ARPC2,ARPC4,ATF2,CAMK2D,CAMK2G,CDH19,CTNNB1,CTNND1,DNAJC5,EFNB1,EFNB2,EPHA3,EPHB1,EPHB3,GRB2,GRIA1,GSK3B,ITSN1,ITSN2,KALRN,LRP1,MAP1B,NLGN1,PIK3CA,PIK3CG,PIK3R2,PRKAR2B,PRKCE,RAB5B,SHF,SOS1,STXBP4,STXBP5,STXBP6,SYT1,TIAM1,YES1
Estrogen Receptor Signaling	4.29	0.128	4.012	ADCY2,ADCY5,ADCY7,AKT1,ATF2,ATP5F1E,CACNA1C,GNA11,GNA13,GPER1,GRB2,GSK3B,JAK1,MED12,MED12L,MED13,MED13L,MMP23B,MPRIP,MT-ATP6,MT-CYB,NCOA2,NCOA3,NOS3,NR3C1,PIK3CA,PIK3CG,PIK3R2,PLCB1,PLCB4,PPP1R12B,PRKAR2B,PRKCB,PRKCE,PRKD3,PTEN,ROCK1,ROCK2,SDHC,SHF,SOS1,THRAP3
NGF Signaling	3.2	0.158	4	AKT1,ATF2,CHUK,GRB2,MAP3K1,MAP3K13,MAP3K4,MAP3K9,PIK3CA,PIK3CG,PIK3R2,PTPN11,ROCK1,ROCK2,RPS6KA3,RPS6KA6,SOS1,TRIO
Natural Killer Cell Signaling	2.13	0.117	3.962	AKT1,CD226,COL18A1,FCER1G,GRB2,IL18RAP,MAP3K1,MAP3K13,MAP3K4,MAP3K9,MAPK11,NFAT5,NFATC1,NFATC2,NFATC3,PAK3,PIK3CA,PIK3CG,PIK3R2,PTPN11,ROCK1,SOS1,WIPF1
Phospholipase C Signaling	3.21	0.125	3.922	ADCY2,ADCY5,ADCY7,ARHGEF10,ARHGEF11,ARHGEF7,ATF2,FCER1G,GNA13,GNB4,GRB2,HDAC9,ITGA4,MEF2A,MEF2C,MPRIP,NFAT5,NFATC1,NFATC2,NFATC3,PLA2G1B,PLCB1,PLCB4,PLD1,PPP1R12B,PPP3CA,PPP3CB,PRKCB,PRKCE,PRKD3,RPS6KA3,SOS1
B Cell Receptor Signaling	5.16	0.162	3.9	ABL1,AKT1,ATF2,CAMK2D,CAMK2G,CHUK,GRB2,GSK3B,INPP5D,MAP3K1,MAP3K13,MAP3K4,MAP3K9,MAPK11,MEF2C,NFAT5,NFATC1,NFATC2,NFATC3,PIK3CA,PIK3CG,PIK3R2,PPP3CA,PPP3CB,PRKCB,PTEN,PTK2,PTPN11,SOS1,SYNJ1
Cholecystokinin/Gastrin-mediated Signaling	1.84	0.126	3.873	ATF2,GNA13,GRB2,MEF2A,MEF2C,PLCB1,PLCB4,PRKCB,PRKCE,PRKD3,PTK2,ROCK1,ROCK2,SOS1,SST
IL-8 Signaling	0.556	0.08	3.873	AKT1,CHUK,GNA13,GNB4,IQGAP1,MAP4K4,PIK3CA,PIK3CG,PIK3R2,PLD1,PRKCB,PRKCE,PRKD3,PTK2,ROCK1,ROCK2
Ephrin Receptor Signaling	4.95	0.161	3.838	ABL1,AKT1,ARPC2,ARPC4,ATF2,EFNB1,EFNB2,EPHA3,EPHB1,EPHB3,GNA11,GNA13,GNB4,GRB2,ITGA4,ITSN1,KALRN,MAP4K4,PAK3,PIK3CG,PTK2,PTPN11,PTPN13,RASA1,ROCK1,ROCK2,SORBS1,SOS1,WIPF1
Leukocyte Extravasation Signaling	2.43	0.122	3.838	ABL1,ARHGAP6,CTNNA2,CTNNB1,CTNND1,ITGA4,ITGA6,MAP3K4,MAPK11,MMP23B,PECAM1,PIK3CA,PIK3CG,PIK3R2,PRKCB,PRKCE,PRKD3,PTK2,PTPN11,RDX,ROCK1,ROCK2,VCL,WIPF1
Role of NFAT in Regulation of the Immune Response	3.66	0.144	3.8	AKT1,ATF2,CABIN1,CHUK,CSNK1E,FCER1G,GNA11,GNA13,GNB4,GRB2,GSK3B,MEF2A,MEF2C,NFAT5,NFATC1,NFATC2,NFATC3,PIK3CA,PIK3CG,PIK3R2,PLCB1,PLCB4,PPP3CA,PPP3CB,RCAN2,SOS1
Hepatic Fibrosis Signaling Pathway	1.99	0.101	3.773	AKT1,ATF2,BMPR2,CACNA1C,CCDC88A,CHUK,CNR1,COL18A1,CTNNB1,FZD4,FZD9,GLI3,GSK3B,IL18RAP,IL1R1,INS,ITGA4,JAK1,LRP5,MAPK11,PDGFRA,PIK3CA,PIK3CG,PIK3R2,PRKAR2B,PRKCB,PRKCE,PRKD3,PTEN,PTK2,ROCK1,ROCK2,SOS1,TCF7L1,TGFBR2,TGFBR3,WNT1
RANK Signaling in Osteoclasts	3.61	0.182	3.742	AKT1,CHUK,MAP3K1,MAP3K13,MAP3K4,MAP3K9,MAPK11,NFATC1,NFATC2,PIK3CA,PIK3CG,PIK3R2,PPP3CA,PPP3CB,TAB2,TNFRSF11A
Melanocyte Development and Pigmentation Signaling	2.38	0.149	3.742	ADCY2,ADCY5,ADCY7,ATF2,GRB2,KITLG,PIK3CA,PIK3CG,PIK3R2,PRKAR2B,PTPN11,RPS6KA3,RPS6KA6,SOS1
p70S6K Signaling	1.87	0.124	3.742	AKT1,GRB2,IRS1,JAK1,PIK3CA,PIK3CG,PIK3R2,PLCB1,PLCB4,PLD1,PPP2R5E,PRKCB,PRKCE,PRKD3,SOS1,YWHAE
G Beta Gamma Signaling	1.75	0.123	3.742	ADCY2,AKT1,CACNA1C,CACNA1G,DNM2,GNA11,GNA13,GNB4,GRB2,PIK3CG,PRKAR2B,PRKCB,PRKCE,PRKD3,SOS1
P2Y Purigenic Receptor Signaling Pathway	1.61	0.118	3.742	ADCY2,ADCY5,ADCY7,AKT1,ATF2,GNB4,PIK3CA,PIK3CG,PIK3R2,PLCB1,PLCB4,PRKAR2B,PRKCB,PRKCE,PRKD3
PI3K Signaling in B Lymphocytes	4.29	0.167	3.71	ABL1,AKT1,ATF1,ATF2,CAMK2D,CAMK2G,CHUK,INPP5D,IRS1,NFAT5,NFATC1,NFATC2,NFATC3,PIK3CA,PIK3CG,PIK3R2,PLCB1,PLCB4,PLEKHA1,PPP3CA,PPP3CB,PRKCB,PTEN
Dopamine-DARPP32 Feedback in cAMP Signaling	1.85	0.117	3.638	ADCY2,ADCY5,ADCY7,ATF1,ATF2,CACNA1C,CSNK1E,GUCY1A2,PAWR,PLCB1,PLCB4,PPP1R10,PPP2R5E,PPP3CA,PPP3CB,PRKAR2B,PRKCB,PRKCE,PRKD3
IL-6 Signaling	1.37	0.112	3.606	AKT1,CHUK,GRB2,IL18RAP,IL1R1,IL6ST,MAP4K4,MAPK11,MAPKAPK2,PIK3CA,PIK3CG,PIK3R2,PTPN11,SOS1
Tec Kinase Signaling	1.05	0.0976	3.606	FADD,FCER1G,GNA11,GNA13,GNB4,ITGA4,JAK1,PAK3,PIK3CA,PIK3CG,PIK3R2,PRKCB,PRKCE,PRKD3,PTK2,YES1
SAPK/JNK Signaling	5.42	0.206	3.578	ATF2,DUSP4,FADD,FCER1G,GNA13,GRB2,IRS1,MAP3K1,MAP3K13,MAP3K4,MAP3K9,MAP4K3,MAP4K4,MAP4K5,MAPK8IP3,NFATC1,NFATC3,PIK3CA,PIK3CG,PIK3R2,SOS1
cAMP-mediated signaling	2.2	0.114	3.545	ADCY2,ADCY5,ADCY7,AKAP13,AKAP7,AKAP9,ATF2,CAMK2D,CAMK2G,CHRM3,CNR1,DUSP4,ENPP6,GPER1,PDE1A,PDE1C,PDE3A,PDE5A,PDE7A,PDE7B,PDE8A,PDE9A,PPP3CA,PPP3CB,PRKAR2B,RGS12
fMLP Signaling in Neutrophils	2.69	0.147	3.5	ARPC2,ARPC4,GNB4,NFAT5,NFATC1,NFATC2,NFATC3,PIK3CA,PIK3CG,PIK3R2,PLCB1,PLCB4,PPP3CA,PPP3CB,PRKCB,PRKCE,PRKD3
Rac Signaling	2.45	0.143	3.5	ARPC2,ARPC4,CYFIP2,IQGAP1,IQGAP2,ITGA4,MAP3K1,NCKAP1,PAK3,PIK3CA,PIK3CG,PIK3R2,PLD1,PTK2,SH3RF1,TIAM1
Calcium Signaling	1.65	0.107	3.5	ASPH,ATF2,CABIN1,CACNA1C,CACNA1G,CAMK2D,CAMK2G,GRIA1,HDAC9,LETM1,MEF2A,MEF2C,MYH11,NFAT5,NFATC1,NFATC2,NFATC3,PPP3CA,PPP3CB,PRKAR2B,RCAN2,TRPC1
FGF Signaling	2.39	0.155	3.464	AKT1,ATF2,FGF13,FGFRL1,GRB2,MAP3K1,MAPK11,MAPKAPK2,PIK3CA,PIK3CG,PIK3R2,PTPN11,SOS1
PAK Signaling	1.87	0.134	3.464	ARHGAP10,ARHGEF7,EPHA3,EPHB3,GRB2,ITGA4,PAK3,PDGFRA,PIK3CA,PIK3CG,PIK3R2,PTK2,SOS1
GPCR-Mediated Nutrient Sensing in Enteroendocrine Cells	1.12	0.107	3.464	ADCY2,ADCY5,ADCY7,CACNA1C,CACNA1G,GNA11,PLCB1,PLCB4,PRKAR2B,PRKCB,PRKCE,PRKD3
Senescence Pathway	2.44	0.113	3.413	AKT1,ATR,BMPR2,CACNA1C,CAPN5,CBX2,CBX7,CGAS,CHUK,ETS2,FZR1,ITSN2,MAPKAPK2,NF1,NFAT5,NFATC1,NFATC2,NFATC3,PIK3CA,PIK3CG,PIK3R2,PPP2R5E,PPP3CA,PPP3CB,PTEN,RBL1,SIRT1,SMAD9,TGFBR2,TGFBR3,ZFP36L1
Cardiac β-adrenergic Signaling	2.89	0.142	3.357	ADCY2,ADCY5,ADCY7,AKAP13,AKAP7,AKAP9,CACNA1C,ENPP6,GNB4,PDE1A,PDE1C,PDE3A,PDE5A,PDE7A,PDE7B,PDE8A,PDE9A,PPP1R10,PPP2R5E,PRKAR2B
GM-CSF Signaling	3.13	0.186	3.317	AKT1,CAMK2D,CAMK2G,GRB2,PIK3CA,PIK3CG,PIK3R2,PPP3CA,PPP3CB,PRKCB,PTPN11,RUNX1,SOS1
CNTF Signaling	2.87	0.193	3.317	AKT1,GRB2,IL6ST,JAK1,PIK3CA,PIK3CG,PIK3R2,PTPN11,RPS6KA3,RPS6KA6,SOS1
Netrin Signaling	2.4	0.169	3.317	ABLIM1,CACNA1C,CACNA1G,NFAT5,NFATC1,NFATC2,NFATC3,PPP3CA,PPP3CB,PRKAR2B,UNC5B
Prolactin Signaling	2.1	0.148	3.317	GRB2,IRS1,NR3C1,PIK3CA,PIK3CG,PIK3R2,PRKCB,PRKCE,PRKD3,PRLR,PTPN11,SOS1
NF-κB Activation by Viruses	1.66	0.134	3.317	AKT1,CHUK,ITGA4,ITGA6,MAP3K1,PIK3CA,PIK3CG,PIK3R2,PRKCB,PRKCE,PRKD3
Integrin Signaling	2.3	0.117	3.273	ABL1,AKT1,ARHGEF7,ARPC2,ARPC4,CAPN5,GRB2,GSK3B,ITGA4,ITGA6,ITGA9,MPRIP,NEDD9,PAK3,PIK3CA,PIK3CG,PIK3R2,PPP1R12B,PTEN,PTK2,ROCK1,SOS1,TSPAN4,VCL,WIPF1
Renin-Angiotensin Signaling	3.02	0.153	3.207	ADCY2,ADCY5,ADCY7,ATF2,GRB2,MAP3K1,MAPK11,PAK3,PIK3CA,PIK3CG,PIK3R2,PRKAR2B,PRKCB,PRKCE,PRKD3,PTK2,SHF,SOS1
PDGF Signaling	2.74	0.163	3.207	ABL1,ABL2,GRB2,INPP5D,JAK1,MAP3K1,PDGFRA,PIK3CA,PIK3CG,PIK3R2,PRKCB,RASA1,SOS1,SYNJ1
Neuropathic Pain Signaling In Dorsal Horn Neurons	2.1	0.139	3.207	CAMK2D,CAMK2G,GRIA1,KCNN1,KCNQ3,PIK3CA,PIK3CG,PIK3R2,PLCB1,PLCB4,PRKAR2B,PRKCB,PRKCE,PRKD3
Synaptic Long Term Potentiation	1.56	0.116	3.207	ATF2,CACNA1C,CAMK2D,CAMK2G,GNA11,GRIA1,PLCB1,PLCB4,PPP1R10,PPP3CA,PPP3CB,PRKAR2B,PRKCB,PRKCE,PRKD3
CCR3 Signaling in Eosinophils	2.03	0.129	3.162	GNB4,MAPK11,MPRIP,PAK3,PIK3CA,PIK3CG,PIK3R2,PLA2G1B,PLCB1,PLCB4,PPP1R12B,PRKCB,PRKCE,PRKD3,ROCK1,ROCK2
Growth Hormone Signaling	1.69	0.141	3.162	IGFBP3,IRS1,PIK3CA,PIK3CG,PIK3R2,PRKCB,PRKCE,PRKD3,RPS6KA3,RPS6KA6
ERK5 Signaling	1.65	0.139	3.162	AKT1,ATF2,GNA13,IL6ST,MEF2A,MEF2C,PTPN11,RPS6KA3,RPS6KA6,YWHAE
p38 MAPK Signaling	1.55	0.119	3.162	ATF1,ATF2,FADD,IL18RAP,IL1R1,MAPK11,MAPKAPK2,MEF2A,MEF2C,PLA2G1B,RPS6KA3,RPS6KA6,TAB2,TGFBR2
Factors Promoting Cardiogenesis in Vertebrates	6.09	0.187	3.138	APC,ATF2,BMP2,BMP4,BMPR1A,BMPR2,CAMK2D,CAMK2G,CTNNB1,FZD4,FZD9,GSK3B,LRP1,LRP5,MEF2C,PLCB1,PLCB4,PRKCB,PRKCE,PRKD3,ROCK1,ROCK2,SCN5A,SMAD9,TCF7L1,TGFBR2,TGFBR3,WNT1
ERK/MAPK Signaling	1.68	0.109	3.13	ATF1,ATF2,DUSP4,ETS2,GRB2,ITGA4,KSR1,MYCN,NFATC1,PAK3,PIK3CA,PIK3CG,PIK3R2,PLA2G1B,PPP1R10,PPP2R5E,PRKAR2B,PRKCB,PRKCE,PTK2,SOS1
Signaling by Rho Family GTPases	2.09	0.111	3.128	ARHGEF10,ARHGEF11,ARHGEF7,ARPC2,ARPC4,CDH19,CIT,CLIP1,GNA11,GNA13,GNB4,IQGAP1,ITGA4,MAP3K9,PAK3,PIK3CA,PIK3CG,PIK3R2,PLD1,PPP1R12B,PTK2,RDX,ROCK1,ROCK2,SEPTIN2,SEPTIN8,WIPF1
Ephrin B Signaling	3.54	0.194	3.051	CTNNB1,EFNB1,EFNB2,EPHB1,EPHB3,GNA11,GNA13,GNB4,ITSN1,ITSN2,KALRN,PTK2,ROCK1,ROCK2
IL-3 Signaling	2.63	0.165	3.051	AKT1,GRB2,INPP5D,JAK1,PIK3CA,PIK3CG,PIK3R2,PPP3CA,PPP3CB,PRKCB,PRKCE,PRKD3,SOS1
Glioma Signaling	2.53	0.145	3.051	ABL1,AKT1,CAMK2D,CAMK2G,GRB2,PA2G4,PDGFRA,PIK3CA,PIK3CG,PIK3R2,PRKCB,PRKCE,PRKD3,PTEN,RBL1,SOS1
IGF-1 Signaling	2.37	0.144	3.051	AKT1,CASP9,GRB2,IGFBP3,IRS1,JAK1,PIK3CA,PIK3CG,PIK3R2,PRKAR2B,PTK2,PTPN11,RASA1,SOS1,YWHAE
Fcγ Receptor-mediated Phagocytosis in Macrophages and Monocytes	1.98	0.138	3.051	AKT1,ARPC2,ARPC4,INPP5D,MYO5A,PIK3CG,PIK3R2,PLD1,PRKCB,PRKCE,PRKD3,PTEN,YES1
mTOR Signaling	0.46	0.0762	3.051	AKT1,INS,IRS1,PIK3CA,PIK3CG,PIK3R2,PLD1,PPP2R5E,PRKCB,PRKCE,PRKD3,RPS27A,RPS28,RPS6KA3,RPS6KA6,TSC2
Actin Cytoskeleton Signaling	3.79	0.138	3	APC,ARHGEF7,ARPC2,ARPC4,CYFIP2,DIAPH2,FGF13,GNA13,GRB2,INS,IQGAP1,IQGAP2,ITGA4,MPRIP,MYH11,NCKAP1,NCKAP1L,PAK3,PIK3CA,PIK3CG,PIK3R2,PPP1R12B,PTK2,RDX,ROCK1,ROCK2,SOS1,TIAM1,TRIO,VCL
iCOS-iCOSL Signaling in T Helper Cells	3.34	0.162	3	AKT1,CAMK2D,CAMK2G,CHUK,FCER1G,GRB2,INPP5D,NFAT5,NFATC1,NFATC2,NFATC3,PIK3CA,PIK3CG,PIK3R2,PLEKHA1,PPP3CA,PPP3CB,PTEN
tRNA Splicing	2.7	0.209	3	ENPP6,PDE1A,PDE1C,PDE3A,PDE5A,PDE7A,PDE7B,PDE8A,PDE9A
CD28 Signaling in T Helper Cells	2.53	0.142	3	AKT1,ARPC2,ARPC4,CHUK,FCER1G,GRB2,MAP3K1,NFAT5,NFATC1,NFATC2,NFATC3,PIK3CA,PIK3CG,PIK3R2,PPP3CA,PPP3CB,PTPN11
White Adipose Tissue Browning Pathway	2.21	0.132	3	ADCY2,ADCY5,ADCY7,ATF2,CACNA1C,CACNA1G,FCER1G,FGFRL1,GUCY1A2,LDHD,LIPE,MAPK11,PPARA,PRDM16,PRKAR2B,RXRA,SIRT1
eNOS Signaling	1.66	0.113	3	ADCY2,ADCY5,ADCY7,AKT1,AQP12A/AQP12B,AQP9,CASP9,CHRM3,DNM2,GUCY1A2,NOS3,PIK3CA,PIK3CG,PIK3R2,PRKAR2B,PRKCB,PRKCE,PRKD3
Thrombopoietin Signaling	1.6	0.143	3	GRB2,PIK3CA,PIK3CG,PIK3R2,PRKCB,PRKCE,PRKD3,PTPN11,SOS1
ErbB4 Signaling	1.45	0.134	3	AKT1,GRB2,PIK3CA,PIK3CG,PIK3R2,PRKCB,PRKCE,PRKD3,SOS1
LPS-stimulated MAPK Signaling	1.31	0.122	3	ATF1,ATF2,CHUK,MAPK11,PIK3CA,PIK3CG,PIK3R2,PRKCB,PRKCE,PRKD3
Aldosterone Signaling in Epithelial Cells	0.567	0.0823	3	DNAJB4,DNAJC25,DNAJC5,PIK3CA,PIK3CG,PIK3R2,PLCB1,PLCB4,PRKCB,PRKCE,PRKD3,SACS,SOS1
Dendritic Cell Maturation	0	0.0656	3	AKT1,ATF2,CHUK,COL18A1,FCER1G,LY75,MAPK11,PIK3CA,PIK3CG,PIK3R2,PLCB1,PLCB4
Adrenomedullin signaling pathway	2.13	0.117	2.985	ADCY2,ADCY5,ADCY7,ADM,AKT1,GNA11,GRB2,GSK3B,GUCY1A2,KCNN1,KCNQ3,MAPK11,NOS3,PIK3CA,PIK3CG,PIK3R2,PLCB1,PLCB4,PRKAR2B,PTK2,RXRA,SHF,SOS1
Opioid Signaling Pathway	3.18	0.126	2.921	ADCY2,ADCY5,ADCY7,AKT1,AP2B1,ATF2,CACNA1C,CACNA1G,CAMK2D,CAMK2G,CTNNB1,GRK7,GSK3B,NOS3,OGFR,PDE1A,PDE1C,PIK3CG,PLCB1,PPP3CA,PPP3CB,PRKAR2B,PRKCB,PRKCE,PRKD3,RGS12,RGS9,RPS6KA3,RPS6KA6,SOS1,YES1
IL-15 Production	0.932	0.0992	2.887	ABL1,ABL2,DYRK1A,EPHA3,EPHB1,EPHB3,JAK1,MST1R,PDGFRA,PEAK1,PTK2,YES1
Synaptic Long Term Depression	0.68	0.0847	2.84	CACNA1C,CACNA1G,GNA11,GNA13,GRIA1,GUCY1A2,LCAT,NOS3,PLA2G1B,PLCB1,PLCB4,PNPLA8,PPP2R5E,PRKCB,PRKCE,PRKD3
Thrombin Signaling	3.07	0.13	2.837	ADCY2,ADCY5,ADCY7,AKT1,ARHGEF10,ARHGEF11,CAMK2D,CAMK2G,GNA11,GNA13,GNB4,GRB2,MAPK11,MPRIP,PIK3CA,PIK3CG,PIK3R2,PLCB1,PLCB4,PPP1R12B,PRKCB,PRKCE,PRKD3,PTK2,ROCK1,ROCK2,SOS1
Reelin Signaling in Neurons	2.58	0.14	2.828	AKT1,ARHGEF10,ARHGEF11,ARPC2,ARPC4,CAMK2D,CAMK2G,CNR1,GSK3B,ITGA4,ITGA6,MAP1B,MAP3K9,MAPK8IP3,PIK3CA,PIK3CG,PIK3R2,YES1
Small Cell Lung Cancer Signaling	2.57	0.169	2.828	ABL1,AKT1,CASP9,CHUK,PA2G4,PIK3CA,PIK3CG,PIK3R2,PTEN,PTK2,RXRA,TRAF3
UVB-Induced MAPK Signaling	2.12	0.173	2.828	AKT1,MAPK11,PIK3CA,PIK3CG,PIK3R2,PRKCB,PRKCE,PRKD3,RPS6KA3
Renal Cell Carcinoma Signaling	1.37	0.125	2.828	AKT1,EGLN3,GRB2,PAK3,PIK3CA,PIK3CG,PIK3R2,PTPN11,RPS27A,SOS1
IL-2 Signaling	1.28	0.131	2.828	AKT1,GRB2,JAK1,PIK3CA,PIK3CG,PIK3R2,PTPN11,SOS1
Pancreatic Adenocarcinoma Signaling	0.924	0.101	2.828	ABL1,AKT1,CASP9,GRB2,JAK1,PA2G4,PIK3CA,PIK3CG,PIK3R2,PLD1,TGFBR2
Neurotrophin/TRK Signaling	0.854	0.105	2.828	AKT1,ATF2,GRB2,PIK3CA,PIK3CG,PIK3R2,PTPN11,SOS1
Acute Myeloid Leukemia Signaling	0.833	0.101	2.828	AKT1,GRB2,KITLG,PIK3CA,PIK3CG,PIK3R2,RUNX1,SOS1,TCF7L1
Gαs Signaling	0.526	0.0841	2.828	ADCY2,ADCY5,ADCY7,ATF2,CHRM3,CNR1,GNB4,GPER1,PRKAR2B
Regulation of eIF4 and p70S6K Signaling	0.428	0.0764	2.828	AKT1,GRB2,IRS1,ITGA4,MAPK11,PIK3CA,PIK3CG,PIK3R2,PPP2R5E,RPS27A,RPS28,SOS1
Wnt/Ca+ pathway	2.57	0.177	2.714	ATF2,FZD4,FZD9,GSK3B,NFAT5,NFATC1,NFATC2,NFATC3,PLCB1,PLCB4,PPP3CA
IL-7 Signaling Pathway	2.23	0.154	2.714	AKT1,GRB2,GSK3B,IL7,JAK1,MAPK11,NFATC1,PIK3CA,PIK3CG,PIK3R2,PTK2,SOS1
FLT3 Signaling in Hematopoietic Progenitor Cells	2.14	0.15	2.714	AKT1,ATF2,GRB2,INPP5D,MAPK11,PIK3CA,PIK3CG,PIK3R2,PTPN11,RPS6KA3,RPS6KA6,SOS1
Paxillin Signaling	1.85	0.13	2.714	ARHGEF7,GRB2,ITGA4,ITGA6,ITGA9,MAPK11,PAK3,PIK3CA,PIK3CG,PIK3R2,PTK2,PTPN12,SOS1,VCL
ErbB Signaling	1.61	0.128	2.714	AKT1,GRB2,GSK3B,MAPK11,PAK3,PIK3CA,PIK3CG,PIK3R2,PRKCB,PRKCE,PRKD3,SOS1
VEGF Family Ligand-Receptor Interactions	1.59	0.131	2.714	AKT1,GRB2,NOS3,PIK3CA,PIK3CG,PIK3R2,PLA2G1B,PRKCB,PRKCE,PRKD3,SOS1
Apelin Cardiomyocyte Signaling Pathway	1.46	0.121	2.714	AKT1,GNA11,MAPK11,NOS3,PIK3CA,PIK3CG,PIK3R2,PLCB1,PLCB4,PRKCB,PRKCE,PRKD3
Type II Diabetes Mellitus Signaling	1	0.0986	2.714	ABCC8,AKT1,CACNA1C,CACNA1G,CHUK,INS,IRS1,MAP3K1,PIK3CA,PIK3CG,PIK3R2,PRKCB,PRKCE,PRKD3
Nitric Oxide Signaling in the Cardiovascular System	2.18	0.141	2.673	AKT1,CACNA1C,GUCY1A2,NOS3,PDE1A,PDE1C,PDE5A,PIK3CA,PIK3CG,PIK3R2,PRKAR2B,PRKCB,PRKCE,PRKD3
Sperm Motility	2.05	0.112	2.673	ABL1,ABL2,CACNA1G,DYRK1A,EPHA3,EPHB1,EPHB3,GUCY1A2,JAK1,LCAT,MST1R,PDE1A,PDE1C,PDGFRA,PEAK1,PLA2G1B,PLCB1,PLCB4,PNPLA8,PRKAR2B,PRKCB,PRKCE,PRKD3,PTK2,YES1
Fc Epsilon RI Signaling	1.91	0.128	2.673	AKT1,FCER1G,GRB2,INPP5D,MAPK11,PIK3CA,PIK3CG,PIK3R2,PLA2G1B,PRKCB,PRKCE,PRKD3,PTPN11,SOS1,SYNJ1
April Mediated Signaling	2.4	0.205	2.646	CHUK,MAP3K1,MAPK11,NFAT5,NFATC1,NFATC2,NFATC3,TRAF3
B Cell Activating Factor Signaling	2.26	0.195	2.646	CHUK,MAP3K1,MAPK11,NFAT5,NFATC1,NFATC2,NFATC3,TRAF3
CD40 Signaling	1.15	0.123	2.646	ATF1,CHUK,MAPK11,MAPKAPK2,PIK3CA,PIK3CG,PIK3R2,TRAF3
GDNF Family Ligand-Receptor Interactions	0.854	0.105	2.646	GDNF,GRB2,IRS1,PIK3CA,PIK3CG,PIK3R2,RASA1,SOS1
Pyridoxal 5'-phosphate Salvage Pathway	0.83	0.108	2.646	DYRK1A,HIPK1,MAP3K9,PAK3,PRKCE,PRPF4B,TTK
UVA-Induced MAPK Signaling	0.664	0.0918	2.646	CASP9,MAPK11,PIK3CA,PIK3CG,PIK3R2,PLCB1,PLCB4,RPS6KA3,RPS6KA6
Th17 Activation Pathway	0.565	0.0879	2.646	FCER1G,IL1R1,JAK1,NFAT5,NFATC1,NFATC2,NFATC3,RUNX1
STAT3 Pathway	0.516	0.0815	2.646	BMPR1A,BMPR2,IL18RAP,IL1R1,IL6ST,MAP3K9,MAPK11,PDGFRA,TGFBR2,TGFBR3,TNFRSF11A
Relaxin Signaling	3.32	0.147	2.53	ADCY2,ADCY5,ADCY7,AKT1,ENPP6,GNA11,GNA13,GNB4,GUCY1A2,NOS3,PDE1A,PDE1C,PDE3A,PDE5A,PDE7A,PDE7B,PDE8A,PDE9A,PIK3CA,PIK3CG,PIK3R2,PRKAR2B
BMP signaling pathway	1.56	0.129	2.53	ATF2,BMP2,BMP4,BMPR1A,BMPR2,GRB2,MAPK11,PRKAR2B,SMAD9,SMURF1,SOS1
Necroptosis Signaling Pathway	1.18	0.102	2.5	CAMK2D,CAMK2G,CAPN5,CHUK,CYLD,FADD,IRF9,JAK1,PLA2G1B,PPP3CA,PPP3CB,RBL1,SLC25A10,TAB2,TOMM22,TOMM70
14-3-3-mediated Signaling	1.93	0.126	2.496	AKT1,GRB2,GSK3B,PDCD6IP,PIK3CA,PIK3CG,PIK3R2,PLCB1,PLCB4,PRKCB,PRKCE,PRKD3,STRADA,TSC2,TUBG1,YWHAE
CD27 Signaling in Lymphocytes	0.836	0.113	2.449	CASP9,CHUK,MAP3K1,MAP3K13,MAP3K4,MAP3K9
Macropinocytosis Signaling	0.597	0.0921	2.449	INS,PIK3CA,PIK3CG,PIK3R2,PRKCB,PRKCE,PRKD3
IL-15 Signaling	0.401	0.08	2.449	AKT1,JAK1,MAPK11,PIK3CA,PIK3CG,PIK3R2
Role of Pattern Recognition Receptors in Recognition of Bacteria and Viruses	0	0.039	2.449	PIK3CA,PIK3CG,PIK3R2,PRKCB,PRKCE,PRKD3
Protein Kinase A Signaling	10.1	0.161	2.405	ADCY2,ADCY5,ADCY7,AKAP13,AKAP7,AKAP9,ATF1,ATF2,CAMK2D,CAMK2G,CHUK,CTNNB1,DHH,DUSP16,DUSP4,ENPP6,GLI3,GNA13,GNB4,GRK7,GSK3B,H1-10,LIPE,MAP3K1,NFAT5,NFATC1,NFATC2,NFATC3,NOS3,PDE1A,PDE1C,PDE3A,PDE5A,PDE7A,PDE7B,PDE8A,PDE9A,PLCB1,PLCB4,PPP1R10,PPP3CA,PPP3CB,PRKAR2B,PRKCB,PRKCE,PRKD3,PTEN,PTK2,PTPN1,PTPN11,PTPN12,PTPN13,PTPN21,PTPN4,PTPRB,PTPRD,PTPRF,PTPRJ,ROCK1,ROCK2,TCF7L1,TGFBR2,UBASH3B,YWHAE
Systemic Lupus Erythematosus In T Cell Signaling Pathway	0	0.0661	2.4	AKT1,ATF2,CASP9,DNMT1,FCER1G,GNA13,GRB2,NFATC2,NOS3,PIK3CA,PIK3CG,PIK3R2,PPP2R5E,PPP3CA,PPP3CB,PTK2,RDX,ROCK1,ROCK2,SOS1,STIM1,YES1
GP6 Signaling Pathway	2.98	0.151	2.357	AKT1,COL18A1,COL25A1,COL6A1,FCER1G,FGA,FGB,FGG,GSK3B,LAMA5,LAMC1,PIK3CA,PIK3CG,PIK3R2,PRKCB,PRKCE,PRKD3,PTK2
CXCR4 Signaling	2.04	0.12	2.357	ADCY2,ADCY5,ADCY7,AKT1,ARHGEF11,GNA11,GNA13,GNB4,PAK3,PIK3CA,PIK3CG,PIK3R2,PLCB1,PLCB4,PRKCB,PRKCE,PRKD3,PTK2,ROCK1,ROCK2
Huntington's Disease Signaling	1.99	0.11	2.357	AKT1,ATF2,ATP5F1B,ATP5F1E,CAPN5,CASP9,DNAJC5,DNM2,GNA11,GNB4,GRB2,HDAC9,PIK3CA,PIK3CG,PIK3R2,PLCB1,PLCB4,PRKCB,PRKCE,PRKD3,PSME4,RASA1,RCOR1,RPS27A,SOS1,TAF4
Leptin Signaling in Obesity	3.97	0.203	2.333	ADCY2,ADCY5,ADCY7,AKT1,GRB2,INS,NPY,PDE3A,PIK3CA,PIK3CG,PIK3R2,PLCB1,PLCB4,PRKAR2B,PTPN11
EGF Signaling	2.46	0.182	2.333	AKT1,GRB2,JAK1,MAP3K1,MAPK11,PIK3CA,PIK3CG,PIK3R2,RASA1,SOS1
Neuregulin Signaling	1.23	0.115	2.333	AKT1,ERBIN,GRB2,ITGA4,PIK3R2,PRKCB,PRKCE,PRKD3,PTEN,PTPN11,SOS1
JAK/Stat Signaling	1.04	0.113	2.333	AKT1,GRB2,JAK1,PIK3CA,PIK3CG,PIK3R2,PTPN1,PTPN11,SOS1
Corticotropin Releasing Hormone Signaling	1.73	0.117	2.324	ADCY2,ADCY5,ADCY7,ATF2,CACNA1C,CACNA1G,CNR1,GLI3,GUCY1A2,MAPK11,MEF2A,MEF2C,NOS3,PRKAR2B,PRKCB,PRKCE,PRKD3
AMPK Signaling	1.73	0.107	2.324	ACACA,AKT1,ARID1A,ARID2,ATF2,CHRM3,CPT1A,INS,IRS1,LIPE,MAPK11,NOS3,PIK3CA,PIK3CG,PIK3R2,PPM1H,PPP2R5E,PRKAR2B,SIRT1,SMARCC1,STIM1,STRADA,TSC2
Gα12/13 Signaling	1.53	0.115	2.324	AKT1,CDH19,CHUK,CTNNB1,GNA13,MAP3K1,MEF2A,MEF2C,PIK3CA,PIK3CG,PIK3R2,PTK2,RASA1,ROCK1,ROCK2
HOTAIR Regulatory Pathway	0.907	0.0938	2.324	AKT1,CTNNB1,KDM1A,KMT2C,MMP23B,PIK3CA,PIK3CG,PIK3R2,PTEN,RCOR1,ROCK1,ROCK2,SNAI2,TCF7L1,WNT1
Systemic Lupus Erythematosus In B Cell Signaling Pathway	1.7	0.102	2.268	AKT1,CD5,CTNNB1,GRB2,GSK3B,IL6ST,INPP5D,IRF9,JAK1,MAP4K4,NFAT5,NFATC1,NFATC2,NFATC3,PIK3CA,PIK3CG,PIK3R2,PPP3CA,PPP3CB,PRKCB,PRKCE,PRKD3,PTPN11,SHF,SOS1,SYNJ1,TRAF3,YES1
D-myo-inositol (1,3,4)-trisphosphate Biosynthesis	2.24	0.278	2.236	INPP5D,ITPKA,PTEN,SEC16A,SYNJ1
Ovarian Cancer Signaling	1.9	0.122	2.236	ABL1,AKT1,APC,CTNNB1,FZD4,FZD9,GSK3B,MLH1,MSH2,PA2G4,PIK3CA,PIK3CG,PIK3R2,PRKAR2B,PTEN,TCF7L1,WNT1
Superpathway of D-myo-inositol (1,4,5)-trisphosphate Metabolism	1.77	0.217	2.236	INPP5D,ITPKA,PTEN,SEC16A,SYNJ1
IL-1 Signaling	1.71	0.132	2.236	ADCY2,ADCY5,ADCY7,CHUK,GNA11,GNA13,GNB4,IL1R1,MAP3K1,MAPK11,PRKAR2B,TAB2
IL-9 Signaling	1.16	0.152	2.236	IRS1,JAK1,PIK3CA,PIK3CG,PIK3R2
IL-23 Signaling Pathway	0.759	0.114	2.236	AKT1,PIK3CA,PIK3CG,PIK3R2,RUNX1
Antiproliferative Role of Somatostatin Receptor 2	0.578	0.0909	2.236	GNB4,GUCY1A2,PIK3CA,PIK3CG,PIK3R2,PTPN11,SST
Agrin Interactions at Neuromuscular Junction	0.545	0.0886	2.236	ARHGEF7,ITGA4,ITGA6,LAMC1,PAK3,PTK2,UTRN
SPINK1 General Cancer Pathway	0.491	0.087	2.236	2210010C04Rik,AKT1,JAK1,PIK3CA,PIK3CG,PIK3R2
Estrogen-Dependent Breast Cancer Signaling	0	0.0676	2.236	AKT1,ATF2,PIK3CA,PIK3CG,PIK3R2
Glioma Invasiveness Signaling	0	0.0676	2.236	HMMR,PIK3CA,PIK3CG,PIK3R2,PTK2
Apelin Endothelial Signaling Pathway	2.73	0.148	2.183	ADCY2,ADCY5,ADCY7,AKT1,GNA11,GNA13,MEF2A,MEF2C,NOS3,PIK3CA,PIK3CG,PIK3R2,PLCB1,PLCB4,PRKCB,PRKCE,PRKD3
Acute Phase Response Signaling	2.32	0.123	2.183	AHSG,AKT1,ALB,AMBP,CHUK,FGA,FGB,FGG,GRB2,IL1R1,IL6ST,MAP3K1,MAPK11,NOLC1,NR3C1,ORM1,PIK3CA,PIK3CG,PIK3R2,PTPN11,RBP4,SOS1
Colorectal Cancer Metastasis Signaling	2.42	0.115	2.132	ADCY2,ADCY5,ADCY7,AKT1,APC,APPL1,CASP9,CTNNB1,FZD4,FZD9,GNB4,GRB2,GSK3B,IL6ST,JAK1,LRP1,LRP5,MLH1,MMP23B,MSH2,MSH3,PIK3CA,PIK3CG,PIK3R2,PRKAR2B,SOS1,TCF7L1,TGFBR2,WNT1
Non-Small Cell Lung Cancer Signaling	2.02	0.151	2.121	ABL1,AKT1,CASP9,GRB2,PA2G4,PIK3CA,PIK3CG,PIK3R2,RASSF1,RXRA,SOS1
NRF2-mediated Oxidative Stress Response	1.05	0.0952	2.121	ABCC4,AKT1,AOX1,BACH1,DNAJB4,DNAJC5,ENC1,GSK3B,GSTA2,GSTM3,MAP3K1,PIK3CA,PIK3CG,PIK3R2,PRKCB,PRKCE,PRKD3,TXNRD1
CDK5 Signaling	0.947	0.102	2.121	ABL1,ADCY2,ADCY5,ADCY7,ITGA6,LAMA5,LAMC1,MAPK11,PPP1R10,PPP2R5E,PRKAR2B
Telomerase Signaling	0.728	0.0935	2.121	ABL1,AKT1,ETS2,GRB2,HDAC9,PIK3CA,PIK3CG,PIK3R2,PPP2R5E,SOS1
Salvage Pathways of Pyrimidine Ribonucleotides	0.478	0.0825	2.121	DYRK1A,HIPK1,MAP3K9,NME3,PAK3,PRKCE,PRPF4B,TTK
Mouse Embryonic Stem Cell Pluripotency	4.79	0.194	2.065	AKT1,APC,BMP4,BMPR1A,BMPR2,CTNNB1,FZD4,FZD9,GRB2,GSK3B,IL6ST,JAK1,MAPK11,PIK3CA,PIK3CG,PIK3R2,PTPN11,SMAD9,SOS1,TCF7L1
Cardiomyocyte Differentiation via BMP Receptors	2.79	0.3	2	ATF2,BMP2,BMP4,BMPR1A,BMPR2,MEF2C
1D-myo-inositol Hexakisphosphate Biosynthesis II (Mammalian)	1.53	0.222	2	INPP5D,ITPKA,SEC16A,SYNJ1
Notch Signaling	0.991	0.135	2	CNTN1,DLL4,HEY2,JAG1,JAG2
Oncostatin M Signaling	0.788	0.116	2	EPAS1,GRB2,IL6ST,JAK1,SOS1
Melanoma Signaling	0.606	0.1	2	AKT1,PIK3CA,PIK3CG,PIK3R2,PTEN
Role of RIG1-like Receptors in Antiviral Innate Immunity	0.46	0.0909	2	CHUK,FADD,TRAF3,TRIM25
Dopamine Receptor Signaling	0.376	0.0779	2	ADCY2,ADCY5,ADCY7,PPP1R10,PPP2R5E,PRKAR2B
Sphingosine-1-phosphate Signaling	1.28	0.111	1.941	ADCY2,ADCY5,ADCY7,AKT1,CASP9,GNA13,PDGFRA,PIK3CA,PIK3CG,PIK3R2,PLCB1,PLCB4,PTK2
Role of NANOG in Mammalian Embryonic Stem Cell Pluripotency	4.35	0.176	1.897	AKT1,APC,BMP2,BMP4,BMPR1A,BMPR2,CTNNB1,FZD4,FZD9,GRB2,GSK3B,IL6ST,JAK1,PIK3CA,PIK3CG,PIK3R2,RIF1,SMAD9,SOS1,TCF7L1,WNT1
Chemokine Signaling	1.73	0.138	1.897	CAMK2D,CAMK2G,MAPK11,MPRIP,PIK3CG,PLCB1,PLCB4,PPP1R12B,PRKCB,PTK2,ROCK2
PEDF Signaling	1.66	0.134	1.897	AKT1,CHUK,DOCK3,GDNF,MAPK11,PIK3CA,PIK3CG,PIK3R2,ROCK1,ROCK2,TCF7L1
Amyotrophic Lateral Sclerosis Signaling	1.2	0.113	1.897	CACNA1C,CAPN5,CASP9,GDNF,GRIA1,PIK3CA,PIK3CG,PIK3R2,PPP3CA,RAB5B,RNF19A
EIF2 Signaling	0	0.0536	1.897	AKT1,GRB2,GSK3B,INS,MYCN,PIK3CA,PIK3CG,PIK3R2,RPL7,RPS27A,RPS28,SOS1
Remodeling of Epithelial Adherens Junctions	2.73	0.176	1.89	APC,ARPC2,ARPC4,CLIP1,CTNNA2,CTNNB1,CTNND1,DNM2,IQGAP1,RAB5B,TUBG1,VCL
Role of BRCA1 in DNA Damage Response	2.14	0.15	1.89	ARID1A,ARID2,ATF1,ATR,BRIP1,FANCD2,MLH1,MSH2,RBBP8,RBL1,SMARCC1,UIMC1
IL-17A Signaling in Airway Cells	1.52	0.138	1.89	AKT1,CHUK,GSK3B,JAK1,MAPK11,PIK3CA,PIK3CG,PIK3R2,PTEN
Lymphotoxin β Receptor Signaling	1.19	0.132	1.89	AKT1,CASP9,CHUK,PIK3CA,PIK3CG,PIK3R2,TRAF3
FcγRIIB Signaling in B Lymphocytes	1.18	0.12	1.89	AKT1,CACNA1C,CACNA1G,GRB2,INPP5D,PIK3CA,PIK3CG,PIK3R2,SOS1
Calcium-induced T Lymphocyte Apoptosis	1.12	0.121	1.89	CABIN1,FCER1G,NFATC2,PPP3CA,PPP3CB,PRKCB,PRKCE,PRKD3
Dermatan Sulfate Biosynthesis	0.991	0.119	1.89	CHST13,CHSY1,DSE,HS6ST2,NDST2,NDST3,XYLT1
Th1 Pathway	0.52	0.0826	1.89	DLL4,GRB2,JAK1,mir-146,NFATC1,NFATC2,NFATC3,PIK3CA,PIK3CG,PIK3R2
Androgen Signaling	0.504	0.0809	1.89	CACNA1C,CACNA1G,GNA11,GNA13,GNB4,NCOA2,PRKAR2B,PRKCB,PRKCE,PRKD3,TAF2
HMGB1 Signaling	0	0.0485	1.89	AKT1,IL1R1,KAT6A,KAT6B,MAPK11,PIK3CA,PIK3CG,PIK3R2
Osteoarthritis Pathway	4.05	0.142	1.732	ATF2,BGLAP,BMP2,BMPR1A,BMPR2,C1QTNF4,CASP9,CHUK,CNMD,CTNNA2,CTNNB1,EPAS1,FADD,FZD4,FZD9,GLI3,IL18RAP,IL1R1,ITGA4,JAG1,LRP1,MEF2C,NAMPT,RBP4,S100A9,SIRT1,SMAD9,SOX9,TCF7L1,TGFBR2
Endometrial Cancer Signaling	3.23	0.2	1.667	AKT1,CASP9,CTNNA2,CTNNB1,GRB2,GSK3B,MLH1,PIK3CA,PIK3CG,PIK3R2,PTEN,SOS1
Role of PKR in Interferon Induction and Antiviral Response	0.405	0.0769	1.667	ATF2,CASP9,CHUK,FADD,IRF9,JAK1,MAPK11,TAB2,TRAF3
Triacylglycerol Degradation	1.02	0.128	1.633	ABHD2,CEL,LIPE,NDST2,NDST3,PNLIPRP1
TNFR1 Signaling	0.924	0.12	1.633	CASP9,CHUK,FADD,MADD,MAP3K1,PAK3
Chondroitin Sulfate Biosynthesis	0.754	0.107	1.633	CHST13,CHSY1,HS6ST2,NDST2,NDST3,XYLT1
Phospholipases	0.599	0.0952	1.633	LCAT,PLA2G1B,PLCB1,PLCB4,PLD1,PNPLA8
Type I Diabetes Mellitus Signaling	0.32	0.0721	1.633	CASP9,CHUK,FADD,FCER1G,IL1R1,INS,JAK1,MAPK11
Cdc42 Signaling	1.22	0.102	1.604	APC,ARPC2,ARPC4,ATF2,CLIP1,EXOC6,FCER1G,GSK3B,IQGAP1,IQGAP2,ITGA4,MAPK11,MPRIP,PAK3,PPP1R12B,RASA1,WIPF1
ILK Signaling	1.03	0.0947	1.604	AKT1,ATF2,BMP2,CTNNB1,DSP,GSK3B,IRS1,MUC1,MYH11,NACA,PIK3CA,PIK3CG,PIK3R2,PPP2R5E,PTEN,PTK2,SNAI2,VCL
Production of Nitric Oxide and Reactive Oxygen Species in Macrophages	2.38	0.122	1.528	AKT1,ALB,APOA4,APOB,APOC3,CHUK,JAK1,MAP3K1,MAP3K13,MAP3K4,MAP3K9,MAPK11,ORM1,PIK3CA,PIK3CG,PIK3R2,PPARA,PPP1R10,PPP2R5E,PRKCB,PRKCE,PRKD3,RBP4
Thyroid Cancer Signaling	1.77	0.139	1.508	AKT1,CTNNB1,GDNF,GSK3B,INS,IRS1,PIK3CA,PIK3CG,PIK3R2,PTEN,TCF7L1
T Cell Exhaustion Signaling Pathway	1.08	0.0971	1.5	AKT1,BMPR2,FCER1G,IRF9,JAK1,MGAT5,NFAT5,NFATC1,NFATC2,NFATC3,PIK3CA,PIK3CG,PIK3R2,PPP2R5E,PTPN11,TGFBR2,TGFBR3
Endothelin-1 Signaling	2.7	0.128	1.46	ADCY2,ADCY5,ADCY7,CASP9,GNA11,GNA13,GRB2,GUCY1A2,LCAT,MAPK11,NOS3,PIK3CA,PIK3CG,PIK3R2,PLA2G1B,PLCB1,PLCB4,PLD1,PNPLA8,PRKCB,PRKCE,PRKD3,SHF,SOS1
ErbB2-ErbB3 Signaling	1.15	0.123	1.414	AKT1,GRB2,GSK3B,PIK3CA,PIK3CG,PIK3R2,PTEN,SOS1
Melatonin Signaling	0.951	0.111	1.414	CAMK2D,CAMK2G,PLCB1,PLCB4,PRKAR2B,PRKCB,PRKCE,PRKD3
Heparan Sulfate Biosynthesis	0.807	0.103	1.414	CHST13,EXT1,EXT2,HS6ST2,LIPE,NDST2,NDST3,XYLT1
VEGF Signaling	2.18	0.141	1.387	AKT1,GRB2,NOS3,PIK3CA,PIK3CG,PIK3R2,PRKCB,PTK2,PTPN11,ROCK1,ROCK2,SOS1,VCL,YWHAE
Endocannabinoid Neuronal Synapse Pathway	1.29	0.109	1.387	ADCY2,ADCY5,ADCY7,CACNA1C,CACNA1G,CNR1,GNA11,GRIA1,MAPK11,PLCB1,PLCB4,PPP3CA,PPP3CB,PRKAR2B
Sirtuin Signaling Pathway	3.17	0.12	1.347	ABCA1,AKT1,ARNTL,ATG16L1,ATP5F1B,ATP5F1E,CLOCK,CPS1,CPT1A,EPAS1,GOT2,GSK3B,H1-10,LDHD,MT-ATP6,MT-CYB,MT-ND1,MT-ND2,MT-ND3,MT-ND4,MT-ND4L,MT-ND5,MYCN,NAMPT,NDUFB7,NOS3,POLR1A,PPARA,RBBP8,SDHC,SIRT1,SIRT2,TOMM22,TOMM70,XPC
Role of PI3K/AKT Signaling in the Pathogenesis of Influenza	0.854	0.109	1.342	AKT1,CASP9,GSK3B,MLH1,PIK3CA,PIK3CG,PIK3R2
Dermatan Sulfate Biosynthesis (Late Stages)	0.703	0.109	1.342	CHST13,DSE,HS6ST2,NDST2,NDST3
Chondroitin Sulfate Biosynthesis (Late Stages)	0.654	0.104	1.342	CHST13,CHSY1,HS6ST2,NDST2,NDST3
Regulation of Cellular Mechanics by Calpain Protease	0.561	0.0923	1.342	CAPN5,CAST,GRB2,ITGA4,PTK2,VCL
Cell Cycle: G1/S Checkpoint Regulation	0.524	0.0896	1.342	ABL1,ATR,GSK3B,HDAC9,PA2G4,RBL1
Sumoylation Pathway	0.403	0.0777	1.342	KDM1A,NR3C1,RCOR1,SENP1,SENP2,SENP6,SENP7,SIRT1
Activation of IRF by Cytosolic Pattern Recognition Receptors	0.374	0.0794	1.342	ATF2,CHUK,FADD,IRF9,TRAF3
Death Receptor Signaling	0	0.0549	1.342	CASP9,CHUK,FADD,MAP4K4,ROCK1
Th2 Pathway	0.504	0.0809	1.265	BMPR2,GRB2,JAG1,JAG2,JAK1,NFATC2,PIK3CA,PIK3CG,PIK3R2,TGFBR2,TGFBR3
Oxidative Phosphorylation	1.19	0.11	1.155	ATP5F1B,ATP5F1E,MT-ATP6,MT-CYB,MT-ND1,MT-ND2,MT-ND3,MT-ND4,MT-ND4L,MT-ND5,NDUFB7,SDHC
Xenobiotic Metabolism CAR Signaling Pathway	0	0.0635	1.155	ALDH1L2,CHST13,GSTA2,GSTM3,HS6ST2,NDST2,NDST3,PPP2R5E,PRKCB,PRKCE,PRKD3,RXRA
FAT10 Cancer Signaling Pathway	1.47	0.152	1.134	AKT1,BMPR2,CHUK,CTNNB1,GSK3B,TGFBR2,TGFBR3
Actin Nucleation by ARP-WASP Complex	1.28	0.125	1.134	ARPC2,ARPC4,GRB2,ITGA4,PPP1R12B,ROCK1,ROCK2,SOS1,WIPF1
Heparan Sulfate Biosynthesis (Late Stages)	0.693	0.0986	1.134	CHST13,EXT1,EXT2,HS6ST2,LIPE,NDST2,NDST3
Aryl Hydrocarbon Receptor Signaling	0.298	0.0699	1.134	ALDH1L2,ATR,GSTA2,GSTM3,NCOA2,NCOA3,NFIX,RBL1,RXRA,TRIP11
Angiopoietin Signaling	2.84	0.173	1	AKT1,CASP9,CHUK,GRB2,NOS3,PAK3,PIK3CA,PIK3CG,PIK3R2,PTK2,PTPN11,RASA1,SOS1
Glioblastoma Multiforme Signaling	1.52	0.109	1	AKT1,APC,CTNNB1,FZD4,FZD9,GRB2,GSK3B,NF1,PDGFRA,PIK3CA,PIK3CG,PIK3R2,PLCB1,PLCB4,PTEN,SOS1,TSC2,WNT1
ATM Signaling	1.2	0.113	1	ABL1,ATF1,ATF2,ATR,FANCD2,MAPK11,PPP2R5E,RBBP8,RNF8,TLK1,TLK2
Neuroinflammation Signaling Pathway	1.1	0.09	1	AKT1,ATF2,BIRC6,BMPR2,CHUK,CTNNB1,GDNF,GRIA1,GSK3B,IDE,IL1R1,JAK1,MAPK11,NFAT5,NFATC1,NFATC2,NFATC3,PIK3CA,PIK3CG,PIK3R2,PLA2G1B,PPP3CA,PPP3CB,TGFBR2,TGFBR3,TRAF3,WNT1
TWEAK Signaling	0.68	0.114	1	CASP9,CHUK,FADD,TRAF3
Xenobiotic Metabolism PXR Signaling Pathway	0.644	0.0833	1	ALDH1L2,CAMK2D,CAMK2G,Ces1g,CHST13,GSTA2,GSTM3,HS6ST2,NDST2,NDST3,PPP1R10,PRKAR2B,PRKCB,PRKCE,PRKD3,RXRA
Retinol Biosynthesis	0.502	0.0952	1	CEL,Ces1g,LIPE,PNLIPRP1
Triacylglycerol Biosynthesis	0.502	0.0952	1	AGPAT3,ELOVL6,LPIN1,PLPPR3
Cell Cycle Control of Chromosomal Replication	0.277	0.0714	1	CDC6,CDK13,CDK19,MCM9
Eicosanoid Signaling	0	0.0606	1	ALOX5,LCAT,PLA2G1B,PNPLA8
RhoA Signaling	3.67	0.163	0.943	ABL2,ANLN,ARHGAP6,ARHGEF11,ARPC2,ARPC4,CIT,GNA13,MPRIP,PLD1,PLEKHG5,PPP1R12B,PTK2,RAPGEF6,RDX,RHPN1,ROCK1,ROCK2,SEPTIN2,SEPTIN8
Insulin Receptor Signaling	3.33	0.15	0.894	AKT1,GRB2,GSK3B,INPP5D,INS,IRS1,JAK1,LIPE,PIK3CA,PIK3CG,PIK3R2,PPP1R10,PRKAR2B,PTEN,PTPN1,PTPN11,PTPRF,SOS1,STXBP4,SYNJ1,TSC2
PCP pathway	1.32	0.133	0.707	ATF2,EFNB1,FZD4,FZD9,PRICKLE1,ROCK1,ROCK2,WNT1
Regulation of Actin-based Motility by Rho	0.52	0.0851	0.707	ARPC2,ARPC4,ITGA4,MPRIP,PAK3,PPP1R12B,ROCK1,WIPF1
GPCR-Mediated Integration of Enteroendocrine Signaling Exemplified by an L Cell	1.61	0.137	0.632	ADCY2,ADCY5,ADCY7,GNA11,GRP,PLCB1,PLCB4,PRKAR2B,SST,VIP
Apelin Pancreas Signaling Pathway	0.759	0.114	0.447	INS,PIK3CA,PIK3CG,PIK3R2,PRKAR2B
TGF-β Signaling	2.29	0.146	0.333	BMP2,BMP4,BMPR1A,BMPR2,GRB2,MAPK11,PMEPA1,SKI,SMAD9,SMURF1,SMURF2,SOS1,TGFBR2,ZFYVE9
Endocannabinoid Developing Neuron Pathway	1.33	0.113	0.302	ADCY2,ADCY5,ADCY7,AKT1,ATF2,CNR1,CTNNB1,GSK3B,MAPK11,PIK3CA,PIK3CG,PIK3R2,PRKAR2B
Inhibition of ARE-Mediated mRNA Degradation Pathway	0.695	0.0902	0.302	AKT1,CNOT6,MAPK11,MAPKAPK2,PARN,PPP2R5E,PRKAR2B,PSME4,XRN1,YWHAE,ZFP36L1
PI3K/AKT Signaling	2.12	0.12	0.243	AKT1,CHUK,CTNNB1,GRB2,GSK3B,IL18RAP,IL1R1,IL6ST,INPP5D,ITGA4,JAK1,NOS3,PIK3CA,PIK3CG,PIK3R2,PPP2R5E,PTEN,SOS1,SYNJ1,TSC2,YWHAE
Sonic Hedgehog Signaling	0.889	0.138	0	DYRK1A,GLI3,GSK3B,PRKAR2B
Hypoxia Signaling in the Cardiovascular System	0.633	0.0946	0	AKT1,ATF2,BIRC6,NOS3,P4HB,PTEN,UBE2O
Unfolded protein response	0.484	0.0893	0	MBTPS1,P4HB,PDIA2,SCAP,SEL1L
Myc Mediated Apoptosis Signaling	0.357	0.08	0	CASP9,CHUK,FADD,PRKAR2B
Induction of Apoptosis by HIV1	0	0.0656	0	CASP9,CHUK,FADD,SLC25A10
p53 Signaling	1.49	0.122	-0.302	AKT1,ATR,CTNNB1,GSK3B,HDAC9,PIK3CA,PIK3CG,PIK3R2,PLAGL1,PTEN,SIRT1,SNAI2
Basal Cell Carcinoma Signaling	2.06	0.153	-0.333	APC,BMP2,BMP4,CTNNB1,FZD4,FZD9,GLI3,GSK3B,KIF7,TCF7L1,WNT1
Apelin Adipocyte Signaling Pathway	0.724	0.0976	-0.378	ADCY2,ADCY5,ADCY7,GNA11,INS,LIPE,MAPK11,PRKAR2B
Intrinsic Prothrombin Activation Pathway	0.818	0.119	-0.447	COL18A1,F5,FGA,FGB,FGG
Gαi Signaling	0.326	0.072	-0.707	ADCY2,ADCY5,ADCY7,CNR1,GNB4,GRB2,PRKAR2B,RGS12,SOS1
Ceramide Signaling	0.415	0.0795	-0.816	AKT1,KSR1,MAP3K1,PIK3CA,PIK3CG,PIK3R2,PPP2R5E
Apoptosis Signaling	0.295	0.0707	-0.816	BIRC6,CAPN5,CASP9,CHUK,MAP4K4,PRKCE,ROCK1
Wnt/β-catenin Signaling	2.84	0.133	-0.894	AKT1,APC,APPL1,BCL9,BMPR2,CSNK1E,CTNNB1,FZD4,FZD9,GSK3B,LRP1,LRP5,MARK2,NR5A2,PPP2R5E,RPS27A,SOX6,SOX9,TCF7L1,TGFBR2,TGFBR3,TLE3,WNT1
PD-1, PD-L1 cancer immunotherapy pathway	0.987	0.104	-1	AKT1,CBLB,GSK3B,JAK1,LATS1,LATS2,PIK3CA,PIK3CG,PIK3R2,PTEN,PTPN11
Coagulation System	0.68	0.114	-1	F5,FGA,FGB,FGG
PPARα/RXRα Activation	4.09	0.147	-1.043	ABCA1,ADCY2,ADCY5,ADCY7,BMPR2,CHUK,CLOCK,GNA11,GOT2,GRB2,HELZ2,IL18RAP,IL1R1,INS,IRS1,MAP4K4,MED12,MEF2C,NCOA3,PLCB1,PLCB4,PPARA,PRKAR2B,PRKCB,RXRA,SOS1,TGFBR2,TGFBR3
HIPPO signaling	1.56	0.129	-1.134	CSNK1E,DLG1,ITCH,LATS1,LATS2,PATJ,PPP1R10,PPP2R5E,RASSF1,TEAD1,YWHAE
LPS/IL-1 Mediated Inhibition of RXR Function	0.461	0.0759	-1.265	ABCA1,ABCB11,ABCC4,ALDH1L2,CHST13,CPT1A,GSTA2,GSTM3,HS6ST2,IL18RAP,IL1R1,MAP3K1,NDST2,NDST3,NR5A2,PPARA,RXRA
VDR/RXR Activation	1.81	0.141	-1.342	BGLAP,HR,IGFBP3,LRP5,NCOA2,NCOA3,PRKCB,PRKCE,PRKD3,RXRA,SEMA3B
BEX2 Signaling Pathway	1.07	0.114	-1.414	AKT1,CTNNB1,GSK3B,MAP2,PLXNC1,PPP2R5E,PTEN,TCF7L1,TSC2
Role of Wnt/GSK-3β Signaling in the Pathogenesis of Influenza	1.43	0.128	-1.633	APC,CSNK1E,CTNNB1,FZD4,FZD9,GSK3B,NCOA2,NCOA3,TCF7L1,WNT1
Antioxidant Action of Vitamin C	0.499	0.0826	-1.89	CHUK,LCAT,MAPK11,PLA2G1B,PLCB1,PLCB4,PLD1,PNPLA8,TXNRD1
PPAR Signaling	0.783	0.0962	-1.897	CHUK,GRB2,IL18RAP,IL1R1,INS,MAP4K4,PDGFRA,PPARA,RXRA,SOS1
RhoGDI Signaling	0.799	0.0889	-1.941	ARHGAP6,ARHGEF10,ARHGEF11,ARHGEF7,ARPC2,ARPC4,CDH19,GNA11,GNA13,GNB4,ITGA4,PAK3,PPP1R12B,RDX,ROCK1,ROCK2
Endocannabinoid Cancer Inhibition Pathway	2.81	0.14	-2.683	ADCY2,ADCY5,ADCY7,AKT1,ATF2,CASP9,CNR1,CTNNB1,GNA13,GSK3B,NOS3,PIK3CA,PIK3CG,PIK3R2,PRKAR2B,PTK2,ROCK1,ROCK2,SNAI2,TCF7L1
PTEN Signaling	4.45	0.175	-2.837	AKT1,BMPR1A,BMPR2,CASP9,CHUK,GRB2,GSK3B,INPP5D,ITGA4,MAGI2,PDGFRA,PIK3CA,PIK3CG,PIK3R2,PREX2,PTEN,PTK2,SOS1,SYNJ1,TGFBR2,TGFBR3,TNFRSF11A
LXR/RXR Activation	1.78	0.124	-3.207	ABCA1,ACACA,AHSG,ALB,AMBP,APOA4,APOB,APOC3,FGA,IL18RAP,IL1R1,LCAT,ORM1,RBP4,RXRA
SPINK1 Pancreatic Cancer Pathway	3.82	0.217	-3.606	2210010C04Rik,CELA1,CELA2A,CLPS,CPA1,CPA2,CPA5,CPB1,CPD,CTRB2,CTRC,CTRL,TGFBR2

## Sheet: DIV vs DPHV DAVID GO terms
Category	Term	Count	%	PValue	Genes	Fold Enrichment	Fisher Exact
GOTERM_BP_DIRECT	GO:0045944~positive regulation of transcription from RNA polymerase II promoter	67	4.71831	2.1e-05	396250, 395113, 395614, 421416, 396392, 420815, 422778, 374147, 420269, 374148, 430409, 418456, 417707, 396207, 395569, 419208, 420769, 396383, 417639, 396043, 423646, 396482, 420471, 395670, 396238, 417481, 425064, 100859610, 395928, 396115, 421945, 420104, 426185, 416092, 416457, 374115, 419623, 418605, 378890, 374120, 416553, 420346, 428389, 396226, 424671, 395961, 423146, 395727, 395596, 4252…	1.68199	1.1e-05
GOTERM_BP_DIRECT	GO:0035023~regulation of Rho protein signal transduction	15	1.05634	4.8e-05	421632, 418506, 418491, 428401, 418761, 416130, 107049013, 417908, 419210, 420919, 424253, 420172, 431192, 418940, 421900	3.45914	1e-05
GOTERM_BP_DIRECT	GO:0007507~heart development	22	1.5493	0.000624	420599, 420289, 396085, 418574, 421622, 420769, 423675, 422210, 396399, 374251, 423042, 396392, 378890, 373992, 374077, 420269, 416553, 422830, 421725, 395292, 421116, 423604	2.22609	0.00024
GOTERM_BP_DIRECT	GO:0019933~cAMP-mediated signaling	8	0.56338	0.00120714	427381, 374148, 420935, 418185, 427839, 395340, 415732, 395319	4.4072	0.00018
GOTERM_BP_DIRECT	GO:0030705~cytoskeleton-dependent intracellular transport	6	0.422535	0.00167713	100859813, 424347, 420832, 420472, 419449, 423489	5.94972	0.00015
GOTERM_BP_DIRECT	GO:0048013~ephrin receptor signaling pathway	9	0.633803	0.0017363	396416, 395896, 395815, 396402, 395625, 396238, 396157, 396177, 396179	3.71858	0.00033
GOTERM_BP_DIRECT	GO:0007018~microtubule-based movement	12	0.84507	0.00285267	422716, 421607, 424347, 420832, 420472, 427004, 419449, 427398, 415488, 424583, 396335, 427456	2.76731	0.00082
GOTERM_BP_DIRECT	GO:0007224~smoothened signaling pathway	12	0.84507	0.00346479	424176, 419880, 424843, 770095, 418361, 422830, 418431, 420769, 422851, 418789, 396165, 396399	2.70442	0.001
GOTERM_BP_DIRECT	GO:0018105~peptidyl-serine phosphorylation	18	1.26761	0.00426993	395928, 421478, 418217, 423241, 395233, 424519, 378891, 418949, 396399, 416713, 421627, 416553, 422688, 416605, 419949, 416567, 101751124, 424777	2.0999	0.0017
GOTERM_BP_DIRECT	GO:0016477~cell migration	19	1.33803	0.00479985	421960, 418569, 423178, 418491, 424568, 421210, 423675, 396399, 374251, 404671, 419346, 424971, 424553, 395625, 396402, 100857260, 423473, 396179, 395681	2.02589	0.002
GOTERM_BP_DIRECT	GO:0042384~cilium assembly	17	1.19718	0.00547936	424843, 424466, 422433, 428148, 423241, 417904, 427398, 418578, 423911, 427456, 421896, 422949, 418789, 418791, 427351, 421835, 425392	2.10719	0.0022
GOTERM_BP_DIRECT	GO:0016337~single organismal cell-cell adhesion	10	0.704225	0.00650313	421234, 416553, 424752, 396035, 374148, 424328, 395168, 416246, 395119, 395074	2.8332	0.0018
GOTERM_BP_DIRECT	GO:0007411~axon guidance	15	1.05634	0.00697471	100859813, 395896, 374090, 420769, 423489, 418361, 426986, 420472, 424553, 395292, 395625, 417786, 395822, 396177, 396179	2.1874	0.0027
GOTERM_BP_DIRECT	GO:0051497~negative regulation of stress fiber assembly	5	0.352113	0.00851451	418642, 418418, 772378, 423147, 421053	5.509	0.00092
GOTERM_BP_DIRECT	GO:0030833~regulation of actin filament polymerization	5	0.352113	0.00851451	771142, 422342, 419068, 421627, 421706	5.509	0.00092
GOTERM_BP_DIRECT	GO:0022408~negative regulation of cell-cell adhesion	5	0.352113	0.00851451	396416, 417181, 424235, 396399, 374251	5.509	0.00092
GOTERM_BP_DIRECT	GO:0072383~plus-end-directed vesicle transport along microtubule	4	0.28169	0.00871763	420832, 424971, 420472, 428453	7.93297	0.00047
GOTERM_BP_DIRECT	GO:0033173~calcineurin-NFAT signaling cascade	4	0.28169	0.00871763	419346, 395113, 378890, 420815	7.93297	0.00047
GOTERM_BP_DIRECT	GO:0001755~neural crest cell migration	11	0.774648	0.00896771	374089, 396035, 395896, 374148, 428148, 374090, 395825, 396332, 396383, 395569, 396028	2.5367	0.0029
GOTERM_BP_DIRECT	GO:0071222~cellular response to lipopolysaccharide	10	0.704225	0.00954693	396482, 420104, 423035, 417117, 420119, 417181, 404671, 373945, 424192, 422884	2.68006	0.0029
GOTERM_BP_DIRECT	GO:0007165~signal transduction	34	2.39437	0.0110452	415455, 419843, 427107, 423716, 418210, 415509, 423660, 395668, 422677, 423512, 395920, 422454, 422162, 424116, 771678, 431649, 423417, 418724, 416169, 421692, 419168, 428790, 424974, 422471, 418642, 427992, 418908, 418990, 424702, 418142, 420856, 421053, 395695, 424107	1.54656	0.0065
GOTERM_BP_DIRECT	GO:0032092~positive regulation of protein binding	10	0.704225	0.0114214	396196, 396416, 416553, 418491, 424553, 418761, 396165, 424235, 418141, 416124	2.60953	0.0035
GOTERM_BP_DIRECT	GO:0048568~embryonic organ development	5	0.352113	0.0130728	420269, 420769, 396308, 396399, 374251	4.9581	0.0017
GOTERM_BP_DIRECT	GO:0051298~centrosome duplication	5	0.352113	0.0130728	424553, 374182, 100858683, 423673, 421900	4.9581	0.0017
GOTERM_BP_DIRECT	GO:0001938~positive regulation of endothelial cell proliferation	9	0.633803	0.0145236	423646, 395928, 396482, 374147, 396085, 421364, 396165, 416364, 101750767	2.70442	0.0043
GOTERM_BP_DIRECT	GO:0030866~cortical actin cytoskeleton organization	5	0.352113	0.0189308	373970, 374182, 421055, 771739, 424890	4.50737	0.0028
GOTERM_BP_DIRECT	GO:0060021~palate development	12	0.84507	0.0195075	419388, 395509, 420769, 418574, 431192, 420425, 422506, 423661, 396308, 396399, 396179, 432368	2.16354	0.0076
GOTERM_BP_DIRECT	GO:0045669~positive regulation of osteoblast differentiation	9	0.633803	0.0242008	374147, 424385, 420769, 419176, 396308, 374203, 396165, 395684, 396043	2.47905	0.008
GOTERM_BP_DIRECT	GO:2000060~positive regulation of protein ubiquitination involved in ubiquitin-dependent protein catabolic process	4	0.28169	0.0261458	396416, 416487, 423675, 100859633	5.6664	0.0028
GOTERM_BP_DIRECT	GO:0090527~actin filament reorganization	4	0.28169	0.0261458	395736, 418915, 424971, 422765	5.6664	0.0028
GOTERM_BP_DIRECT	GO:0042759~long-chain fatty acid biosynthetic process	4	0.28169	0.0261458	428772, 396214, 396237, 374204	5.6664	0.0028
GOTERM_BP_DIRECT	GO:0032495~response to muramyl dipeptide	4	0.28169	0.0261458	430409, 421684, 431583, 396043	5.6664	0.0028
GOTERM_BP_DIRECT	GO:0032922~circadian regulation of gene expression	8	0.56338	0.0265437	423646, 373991, 374120, 418148, 417707, 396004, 378891, 374115	2.64432	0.0081
GOTERM_BP_DIRECT	GO:0035556~intracellular signal transduction	31	2.1831	0.0274691	769506, 395928, 418217, 416984, 418493, 424519, 416457, 419210, 418605, 423473, 421185, 428460, 416956, 395681, 771678, 417433, 418761, 420821, 417739, 374251, 418074, 421896, 420421, 422273, 416730, 100858799, 416567, 419949, 101751124, 424155, 424745	1.4779	0.017
GOTERM_BP_DIRECT	GO:0033138~positive regulation of peptidyl-serine phosphorylation	10	0.704225	0.0288554	395928, 396196, 395668, 427642, 424971, 422417, 396157, 418141, 421627, 395695	2.25368	0.011
GOTERM_BP_DIRECT	GO:0008360~regulation of cell shape	13	0.915493	0.0304306	417434, 423241, 378891, 416713, 424890, 396416, 101750199, 374089, 418174, 421055, 424143, 395511, 421706	1.95319	0.013
GOTERM_BP_DIRECT	GO:0001658~branching involved in ureteric bud morphogenesis	7	0.492958	0.0342539	422585, 374148, 428148, 420769, 396165, 395569, 424890	2.77654	0.0098
GOTERM_BP_DIRECT	GO:0071108~protein K48-linked deubiquitination	5	0.352113	0.0348678	424216, 424553, 421684, 422463, 417188	3.81393	0.0067
GOTERM_BP_DIRECT	GO:0034605~cellular response to heat	6	0.422535	0.0360143	395860, 378424, 396085, 423805, 428460, 417773	3.13143	0.0089
GOTERM_BP_DIRECT	GO:0010468~regulation of gene expression	11	0.774648	0.03659	423178, 421620, 424971, 426986, 396085, 427246, 416890, 421579, 396399, 419088, 416595	2.05808	0.015
GOTERM_BP_DIRECT	GO:0000226~microtubule cytoskeleton organization	8	0.56338	0.0368277	396416, 421342, 416950, 418418, 424345, 418607, 424001, 100859633	2.47905	0.012
GOTERM_BP_DIRECT	GO:0072659~protein localization to plasma membrane	8	0.56338	0.0368277	426394, 414831, 419744, 427236, 396237, 421055, 100859400, 424890	2.47905	0.012
GOTERM_BP_DIRECT	GO:0006396~RNA processing	8	0.56338	0.0368277	415392, 420113, 420911, 395268, 427136, 427458, 415602, 374087	2.47905	0.012
GOTERM_BP_DIRECT	GO:0001570~vasculogenesis	8	0.56338	0.0368277	396416, 420269, 396399, 374204, 373887, 396157, 416364, 423042	2.47905	0.012
GOTERM_BP_DIRECT	GO:0016446~somatic hypermutation of immunoglobulin genes	4	0.28169	0.0387514	101752182, 418326, 420729, 378799	4.9581	0.0052
GOTERM_BP_DIRECT	GO:0060996~dendritic spine development	4	0.28169	0.0387514	419843, 422342, 396177, 396179	4.9581	0.0052
GOTERM_BP_DIRECT	GO:0006974~cellular response to DNA damage stimulus	12	0.84507	0.0393237	422364, 373991, 421613, 419346, 395727, 418326, 419949, 100857742, 420252, 418338, 415817, 418485	1.95073	0.017
GOTERM_BP_DIRECT	GO:0045184~establishment of protein localization	6	0.422535	0.0441674	424980, 424347, 418418, 423804, 418789, 417181	2.97486	0.012
GOTERM_BP_DIRECT	GO:0030010~establishment of cell polarity	5	0.352113	0.0450314	100859813, 416553, 421342, 770196, 396177	3.5415	0.0095
GOTERM_BP_DIRECT	GO:0060384~innervation	5	0.352113	0.0450314	100857856, 419209, 100858799, 396383, 426312	3.5415	0.0095
GOTERM_BP_DIRECT	GO:0034446~substrate adhesion-dependent cell spreading	7	0.492958	0.0482344	424347, 428148, 424121, 417181, 100857260, 373887, 396179	2.57087	0.015
Category	Term	Count	%	PValue	Genes	Fold Enrichment	Fisher Exact
GOTERM_CC_DIRECT	GO:0005654~nucleoplasm	128	9.01408	2.25e-05	396250, 419156, 422235, 417401, 421610, 418110, 423308, 395113, 421416, 417804, 769918, 373991, 420269, 100857260, 426515, 422838, 421324, 107053767, 415866, 428122, 374003, 418123, 416343, 417555, 426324, 396383, 374087, 424417, 422768, 419346, 395670, 425064, 423894, 421071, 100858851, 419176, 374116, 417181, 420252, 423755, 418370, 374071, 415711, 423814, 422124, 416938, 395543, 395920, 419898…	1.42247	1.5e-05
GOTERM_CC_DIRECT	GO:0005871~kinesin complex	12	0.84507	0.000301	100859813, 422716, 421607, 424347, 420832, 420472, 419449, 427398, 415488, 423489, 424583, 427456	3.5511	6.2e-05
GOTERM_CC_DIRECT	GO:0005634~nucleus	219	15.4225	0.00211325	415392, 418493, 416857, 395119, 416713, 421416, 423069, 769918, 373991, 423310, 395668, 418944, 395904, 101748948, 424308, 419145, 416343, 420050, 423555, 374087, 395576, 422820, 395815, 419341, 395670, 395928, 395233, 419176, 421435, 374071, 416938, 769935, 395543, 395920, 421185, 395681, 422433, 423437, 423414, 420447, 418949, 418946, 421972, 419369, 428181, 422841, 416730, 428379, 423821, 4199…	1.19069	0.0007
GOTERM_CC_DIRECT	GO:0014069~postsynaptic density	12	0.84507	0.00246765	419843, 416363, 424328, 396174, 416730, 418174, 427181, 414893, 396157, 395319, 100859633, 424890	2.82474	0.0017
GOTERM_CC_DIRECT	GO:0030027~lamellipodium	17	1.19718	0.0046401	418506, 418761, 395168, 421210, 424519, 107049013, 423911, 416124, 396028, 422585, 396416, 373970, 424971, 428091, 427211, 421399, 395511	2.14726	0.0039
GOTERM_CC_DIRECT	GO:0005737~cytoplasm	224	15.7746	0.00467275	423167, 417401, 418493, 395119, 416713, 423069, 426855, 373991, 396504, 423310, 395668, 426986, 100857260, 422454, 423410, 424001, 421324, 419145, 415866, 416343, 417555, 417554, 423555, 374087, 424417, 395815, 395670, 423184, 420599, 418569, 422427, 395131, 421435, 415981, 416938, 395543, 421579, 395920, 421185, 425392, 421706, 424571, 395681, 416515, 417434, 422433, 417433, 423437, 429083, 4204…	1.16938	0.0018
GOTERM_CC_DIRECT	GO:0030175~filopodium	9	0.633803	0.0113444	101750199, 414831, 424045, 395168, 420494, 107049013, 427211, 395511, 396028	2.82474	0.0023
GOTERM_CC_DIRECT	GO:0042383~sarcolemma	9	0.633803	0.0113444	396416, 421610, 395759, 396111, 418200, 396000, 427215, 396422, 416251	2.82474	0.0032
GOTERM_CC_DIRECT	GO:0005886~plasma membrane	124	8.73239	0.0147314	423167, 395119, 415732, 423308, 395614, 415476, 417804, 426312, 421918, 395668, 419256, 422551, 100857260, 395660, 769377, 771678, 418418, 421620, 395107, 422042, 772164, 374105, 420285, 396035, 427997, 422768, 421234, 426394, 419346, 427992, 769385, 424316, 423184, 395928, 427107, 431656, 395896, 420935, 396174, 395131, 416457, 415509, 428432, 418749, 373970, 395688, 395340, 395687, 422263, 4211…	1.21162	0.0032
GOTERM_CC_DIRECT	GO:0009897~external side of plasma membrane	16	1.12676	0.0151238	421960, 424025, 771243, 396308, 374251, 396399, 424980, 422142, 422817, 395509, 396226, 424192, 373945, 769909, 395684, 422432	1.94962	0.0049
GOTERM_CC_DIRECT	GO:0005815~microtubule organizing center	9	0.633803	0.0161977	396416, 416950, 416515, 420472, 422417, 422095, 418949, 396238, 421463	2.66332	0.0067
GOTERM_CC_DIRECT	GO:0009925~basal plasma membrane	5	0.352113	0.0163222	422585, 772378, 420757, 396226, 417555	4.70789	0.012
GOTERM_CC_DIRECT	GO:0070776~MOZ/MORF histone acetyltransferase complex	4	0.28169	0.0232674	426789, 417731, 423734, 424852	5.91849	0.0024
GOTERM_CC_DIRECT	GO:0031941~filamentous actin	6	0.422535	0.0305388	422585, 416950, 420494, 396237, 427211, 417555	3.27075	0.011
GOTERM_CC_DIRECT	GO:0035371~microtubule plus-end	4	0.28169	0.0345986	422766, 395784, 396237, 424583	5.17868	0.021
GOTERM_CC_DIRECT	GO:0015629~actin cytoskeleton	16	1.12676	0.0348489	424843, 423167, 418217, 427431, 418115, 429159, 417181, 418642, 420336, 396035, 396504, 419346, 100857260, 424143, 422162, 396422	1.76296	0.0079
GOTERM_CC_DIRECT	GO:0008021~synaptic vesicle	8	0.56338	0.0349691	423390, 419256, 427246, 425031, 770370, 414893, 100859633, 422432	2.51088	0.017
GOTERM_CC_DIRECT	GO:0000793~condensed chromosome	5	0.352113	0.0392295	396482, 415935, 419115, 396004, 418764	3.69906	0.0072
GOTERM_CC_DIRECT	GO:0005769~early endosome	17	1.19718	0.0403734	423417, 420598, 415766, 100529061, 424045, 418724, 417896, 416457, 768712, 415817, 424639, 420334, 420714, 396237, 395688, 396402, 422432	1.69303	0.0044
Category	Term	Count	%	PValue	Genes	Fold Enrichment	Fisher Exact
UP_KEYWORDS	Coiled coil	307	21.6197	4.8e-30	415393, 423167, 428979, 418491, 395119, 416857, 423308, 416626, 416713, 423068, 423069, 426312, 429640, 373991, 422830, 426986, 419449, 423969, 428091, 421727, 423473, 426515, 395904, 423410, 771678, 415384, 423178, 374182, 415464, 422555, 418926, 423555, 395576, 424417, 420472, 423804, 769385, 421071, 420599, 419900, 422427, 422426, 419176, 415976, 421435, 418370, 769935, 421849, 373970, 417933,…	1.83274	2.4e-30
UP_KEYWORDS	Zinc-finger	75	5.28169	6.54e-09	421613, 421612, 422502, 417401, 421610, 419115, 417896, 418110, 423734, 416130, 418588, 417908, 396392, 424639, 424554, 424553, 420437, 423471, 423473, 395904, 420226, 421622, 420769, 419207, 416343, 374182, 424895, 418674, 426789, 428453, 428354, 425064, 769506, 428964, 417043, 395175, 416984, 421478, 421786, 416315, 416092, 420251, 107049013, 423994, 396011, 417188, 100857562, 374120, 415981, 4…	1.9992	2.9e-09
UP_KEYWORDS	Zinc	97	6.83099	7.18e-08	421613, 422502, 421612, 417401, 421610, 419115, 427839, 417896, 416130, 423734, 418110, 770004, 418588, 417908, 396392, 424639, 416106, 424554, 424553, 420437, 417793, 423471, 395660, 423473, 395904, 428460, 420226, 419407, 395148, 421622, 420769, 419207, 374182, 416343, 424895, 418674, 419009, 414879, 423911, 396383, 426789, 416682, 428453, 424888, 100858799, 428354, 416683, 425064, 769506, 4289…	1.72822	3.8e-08
UP_KEYWORDS	Metal-binding	123	8.66197	0.00141081	421613, 421612, 417401, 421610, 427839, 417896, 418110, 416130, 396392, 424639, 421918, 396504, 423471, 423473, 395660, 395904, 424071, 421622, 420769, 416343, 374182, 424895, 418674, 414879, 396383, 426789, 424888, 100858799, 425064, 417043, 421786, 416315, 420251, 101751828, 423994, 417188, 374120, 415981, 373970, 417731, 395920, 424571, 427381, 424752, 422434, 417913, 395727, 423437, 422069, 4…	1.30406	0.001
UP_KEYWORDS	SH3 domain	20	1.40845	0.00485782	395148, 419843, 418506, 422434, 423876, 417181, 427612, 420919, 424890, 374105, 424253, 420481, 771142, 386572, 418174, 418940, 420517, 396238, 417305, 419068	1.98382	0.0036
UP_KEYWORDS	ATP-binding	81	5.70423	0.00522782	418217, 424045, 100857742, 396308, 427456, 424490, 374147, 396504, 424347, 419449, 396402, 423473, 427136, 101748948, 423072, 374182, 424876, 417739, 430027, 417555, 414879, 418926, 425792, 422768, 422273, 417642, 420472, 396237, 396238, 373945, 396177, 424170, 396179, 422316, 769506, 395928, 100859813, 422716, 416984, 431656, 421478, 420832, 424519, 417181, 378891, 396399, 427398, 769390, 423489…	1.33908	0.0021
UP_KEYWORDS	Cleavage on pair of basic residues	11	0.774648	0.022622	396196, 395668, 396145, 396464, 396279, 395600, 396226, 396323, 378779, 396165, 396348	2.22499	0.0086
UP_KEYWORDS	Actin-binding	16	1.12676	0.0278686	395725, 421610, 424045, 417555, 430027, 423225, 396211, 396237, 420494, 770781, 374034, 421667, 421640, 395511, 396422, 423509	1.81378	0.023
UP_KEYWORDS	Nucleotide-binding	94	6.61972	0.0296195	418217, 424045, 415732, 100857742, 396308, 427456, 424490, 374147, 396504, 424347, 419449, 396402, 423473, 427136, 101748948, 771678, 423072, 374182, 424876, 417739, 430027, 417555, 414879, 418926, 425792, 374077, 422768, 417642, 422273, 420472, 396237, 396238, 373945, 396177, 424170, 396179, 422316, 769506, 395928, 424843, 100859813, 422716, 416984, 431656, 421478, 420832, 420935, 424519, 378891…	1.21821	0.013
UP_KEYWORDS	Transferase	80	5.6338	0.0408539	418217, 423118, 396308, 417706, 374147, 423310, 424971, 420437, 416487, 396402, 423473, 101748948, 427031, 395860, 427809, 428772, 419145, 423178, 424930, 418703, 418968, 374182, 424876, 417739, 414781, 422273, 428622, 396238, 395150, 425064, 424319, 396177, 396179, 422316, 769506, 422660, 395928, 420938, 416984, 421478, 395233, 424519, 417181, 420252, 378891, 396399, 416788, 396011, 769390, 4186…	1.22444	0.012
UP_KEYWORDS	GTPase activation	7	0.492958	0.0410035	417117, 396085, 418990, 424895, 428790, 422471, 422162	2.67449	0.031
UP_KEYWORDS	SH3-binding	3	0.211268	0.0492488	374034, 374204, 374071	7.73691	0.0034
Category	Term	Count	%	PValue	Genes	Fold Enrichment	Fisher Exact
KEGG_PATHWAY	gga04010:MAPK signaling pathway	35	2.46479	7.41e-05	395928, 395891, 419847, 418714, 395113, 396399, 415711, 418605, 378890, 420815, 395642, 426986, 395509, 427327, 421579, 425965, 769007, 414831, 395727, 396085, 431336, 421622, 424876, 417739, 424997, 396481, 423669, 386572, 422273, 769385, 416567, 431192, 427144, 417583, 396157	2.02043	3.3e-05
KEGG_PATHWAY	gga04931:Insulin resistance	20	1.40845	0.000217	395928, 396145, 423118, 424568, 418123, 416857, 423675, 428435, 418605, 417706, 374120, 771142, 422273, 424971, 395815, 395688, 100859610, 421409, 418335, 424171	2.53756	7.3e-05
KEGG_PATHWAY	gga04810:Regulation of actin cytoskeleton	27	1.90141	0.00216561	424121, 418491, 420757, 415591, 417706, 424971, 373970, 395509, 396364, 396226, 415607, 424000, 396422, 417434, 422342, 396145, 414831, 374040, 418761, 416246, 374182, 429041, 396416, 771142, 431192, 427211, 395511	1.85801	0.0012
KEGG_PATHWAY	gga04520:Adherens junction	14	0.985915	0.00295126	423749, 396035, 428852, 395330, 395230, 424568, 395688, 417853, 396238, 396399, 415591, 415388, 396422, 432368	2.50771	0.0012
KEGG_PATHWAY	gga04012:ErbB signaling pathway	15	1.05634	0.00336135	395928, 395410, 418406, 423737, 422342, 417181, 417706, 396416, 771142, 386572, 424971, 422688, 416567, 431192, 418335	2.37278	0.001
KEGG_PATHWAY	gga04912:GnRH signaling pathway	15	1.05634	0.00336135	423737, 420935, 395891, 415732, 417739, 424986, 374077, 386572, 422688, 416730, 431192, 395340, 427144, 421579, 427687	2.37278	0.001
KEGG_PATHWAY	gga04150:mTOR signaling pathway	11	0.774648	0.00541913	417706, 395928, 416552, 771142, 396145, 422273, 424971, 416567, 423675, 417614, 418605	2.73435	0.0016
KEGG_PATHWAY	gga04914:Progesterone-mediated oocyte maturation	14	0.985915	0.00706003	395928, 396145, 420935, 415732, 417739, 395297, 418605, 417706, 422832, 771142, 416363, 424971, 422273, 395340	2.27365	0.0027
KEGG_PATHWAY	gga04070:Phosphatidylinositol signaling system	15	1.05634	0.014992	769506, 427381, 427276, 423675, 418498, 417706, 771142, 417472, 424971, 416730, 416567, 422454, 427687, 395694, 424745	2.00774	0.0077
KEGG_PATHWAY	gga04370:VEGF signaling pathway	11	0.774648	0.0158614	417706, 395928, 396416, 771142, 419346, 424971, 419847, 416567, 417739, 395113, 378890	2.35058	0.011
KEGG_PATHWAY	gga04310:Wnt signaling pathway	18	1.26761	0.0158627	423737, 424864, 395230, 374182, 395113, 378891, 373887, 415711, 378890, 420815, 419346, 422688, 416730, 416567, 417793, 415607, 418335, 427687	1.8424	0.0058
KEGG_PATHWAY	gga04144:Endocytosis	28	1.97183	0.0190976	418406, 424024, 417896, 416626, 417525, 415976, 396399, 424986, 424639, 395509, 416487, 420517, 422952, 424143, 420226, 427809, 418883, 419145, 100529061, 100859860, 424895, 428790, 429041, 420725, 420170, 420334, 420472, 429125	1.5573	0.0066
KEGG_PATHWAY	gga04540:Gap junction	13	0.915493	0.0256372	395273, 374077, 420935, 386572, 395509, 416730, 431192, 416567, 395340, 415732, 415388, 427687, 771678	2.00435	0.013
KEGG_PATHWAY	gga04114:Oocyte meiosis	14	0.985915	0.0277361	423737, 396145, 420935, 415732, 395113, 417554, 378890, 418605, 422832, 416363, 422688, 422273, 395340, 423512	1.916	0.013
KEGG_PATHWAY	gga04916:Melanogenesis	14	0.985915	0.0277361	423737, 420935, 422688, 395230, 416730, 418123, 416567, 395340, 415732, 100859610, 373887, 418335, 427687, 396028	1.916	0.011
KEGG_PATHWAY	gga04270:Vascular smooth muscle contraction	15	1.05634	0.0342428	417434, 420935, 395891, 416980, 374182, 415732, 374077, 373970, 423037, 416730, 416567, 395340, 421409, 427687, 771678	1.80895	0.015
KEGG_PATHWAY	gga04350:TGF-beta signaling pathway	12	0.84507	0.0366933	419126, 427809, 424639, 374147, 373970, 395543, 416487, 421461, 396308, 378779, 396165, 396399	1.97518	0.011
KEGG_PATHWAY	gga04261:Adrenergic signaling in cardiomyocytes	16	1.12676	0.0380253	395928, 423737, 420935, 395891, 395727, 418123, 415732, 417739, 428435, 395947, 422688, 416730, 395340, 423512, 100859610, 427687	1.74004	0.019
KEGG_PATHWAY	gga03460:Fanconi anemia pathway	9	0.633803	0.0389003	415935, 418703, 101752182, 417642, 428622, 374003, 416420, 420729, 424777	2.2838	0.017
KEGG_PATHWAY	gga00534:Glycosaminoglycan biosynthesis - heparan sulfate / heparin	6	0.422535	0.0415394	414781, 423738, 425859, 428769, 395150, 100858205	3.04507	0.016
KEGG_PATHWAY	gga04910:Insulin signaling pathway	16	1.12676	0.0464716	395928, 423749, 418406, 396145, 424568, 417706, 416552, 771142, 396504, 386572, 424971, 769420, 431192, 395688, 418335, 424171	1.69465	0.024
Category	Term	Count	%	PValue	Genes	Fold Enrichment	Fisher Exact
GOTERM_MF_DIRECT	GO:0046872~metal ion binding	94	6.61972	6.2e-07	421008, 427839, 417896, 416130, 424353, 417684, 395614, 417908, 417804, 427986, 424639, 416106, 396504, 423310, 422677, 420269, 426860, 421828, 418789, 419259, 395660, 423473, 428513, 428460, 428090, 396345, 415764, 418703, 420769, 374182, 424895, 419009, 414879, 419388, 417642, 428453, 100858799, 771218, 427493, 422175, 419341, 420856, 415455, 428964, 395175, 427914, 423245, 416984, 100858851, 4…	1.65692	5e-07
GOTERM_MF_DIRECT	GO:0008270~zinc ion binding	105	7.39437	8.58e-07	421613, 421612, 417401, 422235, 421610, 418110, 396392, 421289, 415725, 423471, 395904, 421622, 416343, 418674, 396383, 426789, 424888, 425064, 417043, 415612, 420651, 421786, 416315, 420251, 420252, 421435, 417188, 423814, 374120, 419995, 415981, 428389, 417731, 395688, 424571, 422434, 424752, 417913, 420119, 422069, 428796, 420829, 424580, 428181, 423771, 419435, 421115, 395351, 420509, 415330,…	1.59262	3.5e-07
GOTERM_MF_DIRECT	GO:0005524~ATP binding	133	9.3662	2.21e-06	421613, 418217, 418493, 427839, 396308, 416713, 427456, 424490, 396504, 419449, 100857260, 423473, 417614, 101748948, 423072, 374182, 417739, 417555, 414879, 418926, 421627, 421896, 422768, 420472, 418326, 396237, 396238, 396177, 417408, 396179, 395928, 100859813, 431656, 420832, 422427, 423241, 395233, 378891, 417181, 427398, 423814, 418749, 421849, 373970, 421579, 421185, 424777, 421790, 423817…	1.4693	1.4e-06
GOTERM_MF_DIRECT	GO:0003682~chromatin binding	43	3.02817	3.86e-06	419185, 422331, 419115, 416092, 416457, 422210, 421416, 421435, 396392, 422778, 374148, 420346, 428389, 428701, 419737, 427840, 428513, 395961, 424852, 424308, 420289, 395727, 420119, 420769, 419207, 396087, 428796, 396004, 420729, 396383, 421972, 419571, 419346, 428181, 418326, 416567, 419435, 395670, 419341, 417481, 425064, 432368, 776014	2.10502	1.6e-06
GOTERM_MF_DIRECT	GO:0005089~Rho guanyl-nucleotide exchange factor activity	13	0.915493	0.000117	421632, 418506, 418761, 428401, 416130, 107049013, 417908, 419210, 420919, 424253, 418940, 431192, 421900	3.62921	2.3e-05
GOTERM_MF_DIRECT	GO:0032454~histone demethylase activity (H3-K9 specific)	6	0.422535	0.000149	415981, 419571, 423655, 418110, 428354, 100859412	8.85368	5.2e-06
GOTERM_MF_DIRECT	GO:0004674~protein serine/threonine kinase activity	28	1.97183	0.00367393	395928, 421478, 418217, 416984, 423241, 418493, 395233, 424519, 378891, 416713, 418605, 420919, 421342, 373970, 416605, 423473, 417614, 421185, 424777, 768936, 418949, 418074, 421627, 421896, 422273, 419949, 416567, 424155	1.77436	0.0018
GOTERM_MF_DIRECT	GO:0016887~ATPase activity	17	1.19718	0.00472517	422716, 101752182, 420832, 427398, 415488, 378799, 420729, 431569, 427456, 421972, 424347, 420346, 427004, 419449, 373945, 424583, 422358	2.14144	0.0019
GOTERM_MF_DIRECT	GO:0017112~Rab guanyl-nucleotide exchange factor activity	7	0.492958	0.00538227	423184, 423417, 427236, 415541, 418115, 423055, 423043	4.01695	0.00095
GOTERM_MF_DIRECT	GO:0004702~receptor signaling protein serine/threonine kinase activity	11	0.774648	0.0067522	374147, 422342, 422433, 420421, 418714, 396308, 421579, 427144, 101751124, 396399, 417583	2.64238	0.0021
GOTERM_MF_DIRECT	GO:0005096~GTPase activator activity	23	1.61972	0.00996555	420646, 419843, 417433, 421620, 396085, 418069, 424895, 428790, 421523, 422862, 768712, 422471, 427612, 418642, 416552, 420172, 417117, 415364, 418990, 417779, 416956, 422162, 421706	1.75981	0.005
GOTERM_MF_DIRECT	GO:0017124~SH3 domain binding	5	0.352113	0.0113245	418406, 374034, 374204, 374071, 423234	5.16465	0.0014
GOTERM_MF_DIRECT	GO:0008574~ATP-dependent microtubule motor activity, plus-end-directed	5	0.352113	0.0113245	100859813, 421607, 424347, 420472, 423489	5.16465	0.0014
GOTERM_MF_DIRECT	GO:0004843~thiol-dependent ubiquitin-specific protease activity	11	0.774648	0.0148396	424216, 378424, 417913, 415725, 424553, 421684, 424671, 422463, 415817, 418485, 417188	2.36713	0.0095
GOTERM_MF_DIRECT	GO:0003677~DNA binding	56	3.94366	0.0150853	421613, 423734, 100857742, 423220, 427458, 417804, 396392, 423068, 420815, 373991, 424554, 428513, 100858354, 396207, 424308, 421951, 425418, 428122, 420769, 396004, 420050, 422820, 426789, 417642, 428622, 418326, 431192, 421754, 419341, 425064, 396152, 395175, 421786, 421684, 419176, 395737, 374115, 396011, 420351, 395589, 421948, 420084, 420347, 395543, 422910, 424671, 424090, 417773, 422358, 4…	1.35784	0.01
GOTERM_MF_DIRECT	GO:0003700~transcription factor activity, sequence-specific DNA binding	40	2.8169	0.0151384	423245, 100858851, 419115, 419176, 395737, 416857, 395614, 423220, 428435, 374115, 420351, 396392, 421948, 420815, 373991, 769935, 430409, 417143, 420347, 395543, 395920, 424090, 395961, 395727, 420769, 428796, 416343, 395596, 424997, 418488, 396482, 419571, 396055, 777548, 419435, 421115, 100859610, 427351, 416560, 396152	1.45483	0.0052
GOTERM_MF_DIRECT	GO:0008432~JUN kinase binding	3	0.211268	0.0262167	396416, 426986, 422095	10.3293	0.0009
GOTERM_MF_DIRECT	GO:0001078~transcriptional repressor activity, RNA polymerase II core promoter proximal region sequence-specific binding	11	0.774648	0.0285838	374120, 418488, 420269, 769935, 419346, 396055, 428181, 396087, 419341, 428513, 432368	2.14382	0.011
GOTERM_MF_DIRECT	GO:0003777~microtubule motor activity	9	0.633803	0.0304485	422716, 424347, 420832, 427004, 419449, 427398, 415488, 424583, 427456	2.38368	0.018
GOTERM_MF_DIRECT	GO:0000978~RNA polymerase II core promoter proximal region sequence-specific DNA binding	24	1.69014	0.0319542	419185, 403089, 415866, 420769, 418123, 396087, 416343, 416092, 421416, 415711, 769918, 373991, 374120, 769935, 419346, 396055, 428181, 427493, 395670, 427351, 396158, 424090, 395961, 418259	1.55914	0.011
GOTERM_MF_DIRECT	GO:0042626~ATPase activity, coupled to transmembrane movement of substances	7	0.492958	0.0406558	424490, 423072, 418200, 418791, 373945, 422326, 424170	2.67797	0.012
GOTERM_MF_DIRECT	GO:0001105~RNA polymerase II transcription coactivator activity	6	0.422535	0.045937	422502, 419435, 395670, 422210, 425036, 396383	2.95123	0.011
GOTERM_MF_DIRECT	GO:0035497~cAMP response element binding	4	0.28169	0.0485514	395727, 418123, 100859610, 416560	4.5908	0.011
GOTERM_MF_DIRECT	GO:0005267~potassium channel activity	3	0.211268	0.0490895	422585, 423072, 418200	7.74697	0.0034
GOTERM_MF_DIRECT	GO:0004181~metallocarboxypeptidase activity	5	0.352113	0.0499031	424888, 416682, 416683, 417590, 395276	3.4431	0.012
GOTERM_MF_DIRECT	GO:0004012~phospholipid-translocating ATPase activity	5	0.352113	0.0499031	424490, 422768, 431656, 418749, 422254	3.4431	0.0074

## Sheet: LIV vs LPHV CPW
Ingenuity Canonical Pathways	-log(p-value)	Ratio	z-score	Molecules
Cardiac Hypertrophy Signaling (Enhanced)	5.07	0.117	6.414	ADCY5,ADCY7,AKAP13,AKT1,CACNA1C,CAMK2D,CAMK2G,CHUK,DLG1,FGFRL1,FZD9,GNA13,HDAC9,IL18RAP,IL1R1,IL4R,IL6R,IL6ST,ITGA4,MAP3K1,MAP3K4,MAP3K9,MAPK11,MAPKAPK2,MEF2A,MEF2B,MEF2C,NFAT5,NFATC1,NFATC2,NFATC3,PDE1A,PDE1C,PDE3A,PDE4D,PDE5A,PDE7A,PDE7B,PDE8A,PIK3C2A,PIK3CA,PIK3CG,PIK3R1,PLCB1,PLCB4,PPP3CA,PPP3CB,PRKAR2B,PRKCB,PRKCE,PRKD3,PTEN,PTK2,ROCK1,ROCK2,TGFBR2,TGFBR3
Superpathway of Inositol Phosphate Compounds	5	0.152	5.477	DUSP16,DUSP27,ITPKA,NUDT3,PAWR,PIK3C2A,PIK3CA,PIK3CG,PIK3R1,PIKFYVE,PLCB1,PLCB4,PPFIA1,PPFIA2,PPFIBP2,PPIP5K2,PPP3CA,PPP4R1,PTEN,PTPN1,PTPN11,PTPN12,PTPN13,PTPRC,PTPRF,PTPRJ,RASA1,SEC16A,STYX,SYNJ1
3-phosphoinositide Biosynthesis	4.27	0.152	5	DUSP16,DUSP27,NUDT3,PAWR,PIK3C2A,PIK3CA,PIK3CG,PIK3R1,PIKFYVE,PPFIA1,PPFIA2,PPFIBP2,PPP3CA,PPP4R1,PTEN,PTPN1,PTPN11,PTPN12,PTPN13,PTPRC,PTPRF,PTPRJ,RASA1,STYX,SYNJ1
3-phosphoinositide Degradation	3.84	0.148	4.796	DUSP16,DUSP27,INPP4B,MTMR1,NUDT3,PAWR,PIKFYVE,PPFIA1,PPFIA2,PPFIBP2,PPP3CA,PPP4R1,PTEN,PTPN1,PTPN11,PTPN12,PTPN13,PTPRC,PTPRF,PTPRJ,RASA1,STYX,SYNJ1
D-myo-inositol-5-phosphate Metabolism	3.8	0.147	4.796	DUSP16,DUSP27,NUDT3,PAWR,PIKFYVE,PLCB1,PLCB4,PPFIA1,PPFIA2,PPFIBP2,PPP3CA,PPP4R1,PTEN,PTPN1,PTPN11,PTPN12,PTPN13,PTPRC,PTPRF,PTPRJ,RASA1,STYX,SYNJ1
Role of NFAT in Cardiac Hypertrophy	3.95	0.136	4.6	ADCY5,ADCY7,AKT1,CACNA1C,CAMK2D,CAMK2G,GNB4,GRB2,HDAC9,IL6ST,MAP3K1,MAPK11,MEF2A,MEF2B,MEF2C,PIK3C2A,PIK3CA,PIK3CG,PIK3R1,PLCB1,PLCB4,PPP3CA,PPP3CB,PRKAR2B,PRKCB,PRKCE,PRKD3,SOS1,TGFBR2
D-myo-inositol (1,4,5,6)-Tetrakisphosphate Biosynthesis	3.58	0.149	4.583	DUSP16,DUSP27,NUDT3,PAWR,PIKFYVE,PPFIA1,PPFIA2,PPFIBP2,PPP3CA,PPP4R1,PTEN,PTPN1,PTPN11,PTPN12,PTPN13,PTPRC,PTPRF,PTPRJ,RASA1,STYX,SYNJ1
D-myo-inositol (3,4,5,6)-tetrakisphosphate Biosynthesis	3.58	0.149	4.583	DUSP16,DUSP27,NUDT3,PAWR,PIKFYVE,PPFIA1,PPFIA2,PPFIBP2,PPP3CA,PPP4R1,PTEN,PTPN1,PTPN11,PTPN12,PTPN13,PTPRC,PTPRF,PTPRJ,RASA1,STYX,SYNJ1
Cardiac Hypertrophy Signaling	3.79	0.129	4.536	ADCY5,ADCY7,AKT1,CACNA1C,GNA13,GNB4,GRB2,IL6R,IRS1,MAP3K1,MAP3K4,MAP3K9,MAPK11,MAPKAPK2,MEF2A,MEF2B,MEF2C,PIK3C2A,PIK3CA,PIK3CG,PIK3R1,PLCB1,PLCB4,PPP3CA,PPP3CB,PRKAR2B,RND2,ROCK1,ROCK2,SOS1,TGFBR2
Gαq Signaling	2.92	0.133	4.472	AKT1,CHUK,GNB4,NFATC1,NFATC2,NFATC3,PIK3C2A,PIK3CA,PIK3CG,PIK3R1,PLCB1,PLCB4,PLD1,PPP3CA,PPP3CB,PRKCB,PRKCE,PRKD3,RND2,ROCK1,ROCK2
NF-κB Signaling	1.95	0.112	4.472	AKT1,BMPR1A,CHUK,FADD,IL1R1,MAP3K1,MAP4K4,NTRK3,PDGFRA,PIK3C2A,PIK3CA,PIK3CG,PIK3R1,PRKCB,TAB2,TAB3,TGFBR2,TGFBR3,TNFRSF11A,TRAF3
B Cell Receptor Signaling	5.14	0.157	4.315	ABL1,AKT1,CAMK2D,CAMK2G,CHUK,EBF1,GRB2,MAP3K1,MAP3K4,MAP3K9,MAPK11,MEF2C,NFAT5,NFATC1,NFATC2,NFATC3,PIK3C2A,PIK3CA,PIK3CG,PIK3R1,PPP3CA,PPP3CB,PRKCB,PTEN,PTK2,PTPN11,PTPRC,SOS1,SYNJ1
PKCθ Signaling in T Lymphocytes	2.3	0.123	4.243	CACNA1C,CAMK2D,CAMK2G,CHUK,GRB2,MAP3K1,MAP3K4,MAP3K9,NFAT5,NFATC1,NFATC2,NFATC3,PIK3C2A,PIK3CA,PIK3CG,PIK3R1,PPP3CA,PPP3CB,SOS1
Hepatic Fibrosis Signaling Pathway	1.88	0.0951	4.243	AKT1,CACNA1C,CCDC88A,CHUK,CNR1,FZD9,GLI3,IL18RAP,IL1R1,ITGA4,ITGB3,JAK1,LRP5,LRP6,MAPK11,PDGFRA,PGF,PIK3C2A,PIK3CA,PIK3CG,PIK3R1,PRKAR2B,PRKCB,PRKCE,PRKD3,PTEN,PTK2,RND2,ROCK1,ROCK2,SOS1,TCF7,TCF7L1,TGFBR2,TGFBR3
PI3K Signaling in B Lymphocytes	4.17	0.159	4.146	ABL1,AKT1,ATF1,CAMK2D,CAMK2G,CHUK,IL4R,IRS1,NFAT5,NFATC1,NFATC2,NFATC3,PIK3CA,PIK3CG,PIK3R1,PLCB1,PLCB4,PPP3CA,PPP3CB,PRKCB,PTEN,PTPRC
Role of NFAT in Regulation of the Immune Response	2.53	0.122	4.146	AKT1,CHUK,CSNK1E,GNA13,GNB4,GRB2,MEF2A,MEF2B,MEF2C,NFAT5,NFATC1,NFATC2,NFATC3,PIK3C2A,PIK3CA,PIK3CG,PIK3R1,PLCB1,PLCB4,PPP3CA,PPP3CB,SOS1
GNRH Signaling	1.81	0.11	4.123	ADCY5,ADCY7,CACNA1C,CAMK2D,CAMK2G,GRB2,MAP3K1,MAP3K4,MAP3K9,MAPK11,PAK3,PLCB1,PLCB4,PRKAR2B,PRKCB,PRKCE,PRKD3,PTK2,SOS1
CREB Signaling in Neurons	1.59	0.101	4.123	ADCY5,ADCY7,AKT1,CACNA1C,CAMK2D,CAMK2G,GNA13,GNB4,GRB2,GRIN2A,PIK3C2A,PIK3CA,PIK3CG,PIK3R1,PLCB1,PLCB4,PRKAR2B,PRKCB,PRKCE,PRKD3,SOS1
HGF Signaling	3.15	0.153	4	AKT1,ETS2,GRB2,ITGA4,MAP3K1,MAP3K4,MAP3K9,PIK3C2A,PIK3CA,PIK3CG,PIK3R1,PRKCB,PRKCE,PRKD3,PTK2,PTPN11,SOS1
p70S6K Signaling	2.43	0.132	4	AKT1,GRB2,IL4R,IRS1,JAK1,PIK3C2A,PIK3CA,PIK3CG,PIK3R1,PLCB1,PLCB4,PLD1,PRKCB,PRKCE,PRKD3,SOS1,YWHAE
Synaptogenesis Signaling Pathway	3.32	0.115	3.888	ADCY5,ADCY7,AKT1,AP2B1,ARHGEF7,ARPC2,ARPC4,CAMK2D,CAMK2G,CPLX3,CTNND1,DAB1,DNAJC5,EFNB2,EPHA3,EPHB1,EPHB3,GRB2,GRIN2A,HSPA8,KALRN,LRP1,MAP1B,NLGN1,PIK3C2A,PIK3CA,PIK3CG,PIK3R1,PRKAR2B,PRKCE,RAB5B,SHF,SOS1,STXBP5,SYT1,TIAM1
Natural Killer Cell Signaling	2.09	0.112	3.838	AKT1,CD226,GRB2,HSPA8,IL18RAP,MAP3K1,MAP3K4,MAP3K9,MAPK11,NFAT5,NFATC1,NFATC2,NFATC3,PAK3,PIK3C2A,PIK3CA,PIK3CG,PIK3R1,PTPN11,ROCK1,SOS1,WIPF1
RANK Signaling in Osteoclasts	3.87	0.182	3.742	AKT1,CHUK,MAP3K1,MAP3K4,MAP3K9,MAPK11,NFATC1,NFATC2,PIK3C2A,PIK3CA,PIK3CG,PIK3R1,PPP3CA,PPP3CB,TAB2,TNFRSF11A
Xenobiotic Metabolism General Signaling Pathway	1.12	0.0979	3.742	AKT1,GSTA2,MAP3K1,MAP3K4,MAP3K9,MAPK11,PIK3C2A,PIK3CA,PIK3CG,PIK3R1,PRKCB,PRKCE,PRKD3,RXRA
Integrin Signaling	3.25	0.127	3.674	ABL1,AKT1,ARHGEF7,ARPC2,ARPC4,ASAP1,CAPN6,GRB2,ITGA4,ITGA6,ITGB3,MPRIP,PAK3,PIK3C2A,PIK3CA,PIK3CG,PIK3R1,PIKFYVE,PPP1CB,PPP1R12B,PTEN,PTK2,RND2,ROCK1,SOS1,VCL,WIPF1
fMLP Signaling in Neutrophils	3.37	0.155	3.638	ARPC2,ARPC4,GNB4,NFAT5,NFATC1,NFATC2,NFATC3,PIK3C2A,PIK3CA,PIK3CG,PIK3R1,PLCB1,PLCB4,PPP3CA,PPP3CB,PRKCB,PRKCE,PRKD3
Rac Signaling	3.11	0.152	3.638	ARPC2,ARPC4,IQGAP1,IQGAP2,ITGA4,MAP3K1,NCKAP1,PAK3,PIK3C2A,PIK3CA,PIK3CG,PIK3R1,PIKFYVE,PLD1,PTK2,SH3RF1,TIAM1
GP6 Signaling Pathway	2.81	0.143	3.638	AKT1,COL6A1,FGB,FGG,ITGB3,LAMA3,LAMA4,LAMA5,LAMC1,PIK3C2A,PIK3CA,PIK3CG,PIK3R1,PRKCB,PRKCE,PRKD3,PTK2
IL-3 Signaling	2.83	0.165	3.606	AKT1,GRB2,JAK1,PIK3C2A,PIK3CA,PIK3CG,PIK3R1,PPP3CA,PPP3CB,PRKCB,PRKCE,PRKD3,SOS1
PAK Signaling	2.45	0.144	3.606	ARHGAP10,ARHGEF7,EPHA3,EPHB3,GRB2,ITGA4,PAK3,PDGFRA,PIK3C2A,PIK3CA,PIK3CG,PIK3R1,PTK2,SOS1
NGF Signaling	2.2	0.132	3.606	AKT1,CHUK,GRB2,MAP3K1,MAP3K4,MAP3K9,PIK3C2A,PIK3CA,PIK3CG,PIK3R1,PTPN11,ROCK1,ROCK2,RPS6KA3,SOS1
P2Y Purigenic Receptor Signaling Pathway	1.79	0.118	3.606	ADCY5,ADCY7,AKT1,GNB4,ITGB3,PIK3C2A,PIK3CA,PIK3CG,PIK3R1,PLCB1,PLCB4,PRKAR2B,PRKCB,PRKCE,PRKD3
Tec Kinase Signaling	0.975	0.0915	3.606	FADD,GNA13,GNB4,ITGA4,JAK1,PAK3,PIK3C2A,PIK3CA,PIK3CG,PIK3R1,PRKCB,PRKCE,PRKD3,PTK2,RND2
Ephrin Receptor Signaling	4.48	0.15	3.578	ABL1,AKT1,ARPC2,ARPC4,EFNB2,EPHA3,EPHB1,EPHB3,GNA13,GNB4,GRB2,GRIN2A,ITGA4,KALRN,MAP4K4,PAK3,PGF,PIK3CG,PTK2,PTPN11,PTPN13,RASA1,ROCK1,ROCK2,SORBS1,SOS1,WIPF1
Estrogen Receptor Signaling	3.5	0.116	3.569	ADCY5,ADCY7,AKT1,CACNA1C,GNA13,GRB2,JAK1,MED12,MED13,MED13L,MPRIP,MT-ATP6,MT-CYB,NCOA2,NCOA3,NOS3,NR3C1,PGF,PIK3C2A,PIK3CA,PIK3CG,PIK3R1,PLCB1,PLCB4,PPP1CB,PPP1R12B,PRKAR2B,PRKCB,PRKCE,PRKD3,PTEN,RBFOX2,ROCK1,ROCK2,SDHC,SHF,SOS1,THRAP3
iCOS-iCOSL Signaling in T Helper Cells	3.15	0.153	3.5	AKT1,CAMK2D,CAMK2G,CHUK,GRB2,NFAT5,NFATC1,NFATC2,NFATC3,PIK3C2A,PIK3CA,PIK3CG,PIK3R1,PPP3CA,PPP3CB,PTEN,PTPRC
GM-CSF Signaling	3.91	0.2	3.464	AKT1,CAMK2D,CAMK2G,GRB2,PIK3C2A,PIK3CA,PIK3CG,PIK3R1,PPP3CA,PPP3CB,PRKCB,PTPN11,RUNX1,SOS1
IL-7 Signaling Pathway	2.88	0.167	3.464	AKT1,EBF1,GRB2,IL7,JAK1,MAPK11,NFATC1,PIK3C2A,PIK3CA,PIK3CG,PIK3R1,PTK2,SOS1
Prolactin Signaling	2.73	0.16	3.464	GRB2,IRS1,NR3C1,PIK3C2A,PIK3CA,PIK3CG,PIK3R1,PRKCB,PRKCE,PRKD3,PTPN11,SOS1,TCF7
14-3-3-mediated Signaling	1.79	0.118	3.464	AKT1,GRB2,PDCD6IP,PIK3C2A,PIK3CA,PIK3CG,PIK3R1,PLCB1,PLCB4,PRKCB,PRKCE,PRKD3,TUBB,TUBG1,YWHAE
Melanocyte Development and Pigmentation Signaling	1.77	0.128	3.464	ADCY5,ADCY7,GRB2,KITLG,PIK3C2A,PIK3CA,PIK3CG,PIK3R1,PRKAR2B,PTPN11,RPS6KA3,SOS1
Aldosterone Signaling in Epithelial Cells	1.6	0.108	3.464	DNAJB4,DNAJC25,DNAJC5,HSPA8,PIK3C2A,PIK3CA,PIK3CG,PIK3R1,PIKFYVE,PLCB1,PLCB4,PRKCB,PRKCE,PRKD3,SACS,SLC12A2,SOS1
mTOR Signaling	0.428	0.0714	3.464	AKT1,IRS1,PGF,PIK3C2A,PIK3CA,PIK3CG,PIK3R1,PLD1,PRKCB,PRKCE,PRKD3,RND2,RPS27A,RPS28,RPS6KA3
Factors Promoting Cardiogenesis in Vertebrates	3.63	0.147	3.441	APC,BMPR1A,CAMK2D,CAMK2G,FZD9,LRP1,LRP5,LRP6,MEF2C,PLCB1,PLCB4,PRKCB,PRKCE,PRKD3,ROCK1,ROCK2,SCN5A,SMAD9,TCF7,TCF7L1,TGFBR2,TGFBR3
Production of Nitric Oxide and Reactive Oxygen Species in Macrophages	1.74	0.106	3.441	AKT1,ALB,APOB,CHUK,IFNGR1,JAK1,MAP3K1,MAP3K4,MAP3K9,MAPK11,PIK3C2A,PIK3CA,PIK3CG,PIK3R1,PPP1CB,PPP1R10,PRKCB,PRKCE,PRKD3,RND2
IL-8 Signaling	1.48	0.1	3.441	AKT1,CHUK,GNA13,GNB4,IQGAP1,ITGB3,MAP4K4,PGF,PIK3C2A,PIK3CA,PIK3CG,PIK3R1,PLD1,PRKCB,PRKCE,PRKD3,PTK2,RND2,ROCK1,ROCK2
Leukocyte Extravasation Signaling	2.72	0.122	3.411	ABL1,ARHGAP6,CTNNA2,CTNND1,ITGA4,ITGA6,ITGB3,MAP3K4,MAPK11,PIK3C2A,PIK3CA,PIK3CG,PIK3R1,PRKCB,PRKCE,PRKD3,PTK2,PTPN11,RAPGEF3,RDX,ROCK1,ROCK2,VCL,WIPF1
Senescence Pathway	1.97	0.102	3.402	AKT1,ATR,CACNA1C,CAPN6,CGAS,CHUK,E2F8,EP400,ETS2,FZR1,MAPKAPK2,NF1,NFAT5,NFATC1,NFATC2,NFATC3,PIK3C2A,PIK3CA,PIK3CG,PIK3R1,PPP3CA,PPP3CB,PTEN,RBL1,SMAD9,TGFBR2,TGFBR3,ZFP36L1
Neuropathic Pain Signaling In Dorsal Horn Neurons	2.71	0.149	3.357	CAMK2D,CAMK2G,GRIN2A,KCNN1,KCNQ3,PIK3C2A,PIK3CA,PIK3CG,PIK3R1,PLCB1,PLCB4,PRKAR2B,PRKCB,PRKCE,PRKD3
IL-6 Signaling	2.2	0.128	3.357	AKT1,CHUK,GRB2,IL18RAP,IL1R1,IL6R,IL6ST,MAP4K4,MAPK11,MAPKAPK2,PIK3C2A,PIK3CA,PIK3CG,PIK3R1,PTPN11,SOS1
Cholecystokinin/Gastrin-mediated Signaling	2.03	0.126	3.357	GNA13,GRB2,MEF2A,MEF2B,MEF2C,PLCB1,PLCB4,PRKCB,PRKCE,PRKD3,PTK2,RND2,ROCK1,ROCK2,SOS1
CNTF Signaling	3.06	0.193	3.317	AKT1,GRB2,IL6ST,JAK1,PIK3C2A,PIK3CA,PIK3CG,PIK3R1,PTPN11,RPS6KA3,SOS1
FGF Signaling	2.14	0.143	3.317	AKT1,FGFRL1,GRB2,MAP3K1,MAPK11,MAPKAPK2,PIK3C2A,PIK3CA,PIK3CG,PIK3R1,PTPN11,SOS1
G Beta Gamma Signaling	1.03	0.0984	3.317	AKT1,CACNA1C,DNM2,GNA13,GNB4,GRB2,PIK3CG,PRKAR2B,PRKCB,PRKCE,PRKD3,SOS1
SAPK/JNK Signaling	4.63	0.186	3.3	DUSP4,FADD,GNA13,GRB2,IRS1,MAP3K1,MAP3K4,MAP3K9,MAP4K3,MAP4K4,MAP4K5,MAPK8IP3,NFATC1,NFATC3,PIK3C2A,PIK3CA,PIK3CG,PIK3R1,SOS1
CD28 Signaling in T Helper Cells	3.19	0.15	3.3	AKT1,ARPC2,ARPC4,CHUK,GRB2,MAP3K1,NFAT5,NFATC1,NFATC2,NFATC3,PIK3C2A,PIK3CA,PIK3CG,PIK3R1,PPP3CA,PPP3CB,PTPN11,PTPRC
Glioma Signaling	3.66	0.164	3.207	ABL1,AKT1,CAMK2D,CAMK2G,E2F8,GRB2,PA2G4,PDGFRA,PIK3C2A,PIK3CA,PIK3CG,PIK3R1,PRKCB,PRKCE,PRKD3,PTEN,RBL1,SOS1
PDGF Signaling	2.95	0.163	3.207	ABL1,ABL2,GRB2,JAK1,MAP3K1,PDGFRA,PIK3C2A,PIK3CA,PIK3CG,PIK3R1,PRKCB,RASA1,SOS1,SYNJ1
Renin-Angiotensin Signaling	2.85	0.144	3.207	ADCY5,ADCY7,GRB2,MAP3K1,MAPK11,PAK3,PIK3C2A,PIK3CA,PIK3CG,PIK3R1,PRKAR2B,PRKCB,PRKCE,PRKD3,PTK2,SHF,SOS1
CCR3 Signaling in Eosinophils	2.61	0.137	3.162	GNB4,MAPK11,MPRIP,PAK3,PIK3C2A,PIK3CA,PIK3CG,PIK3R1,PLCB1,PLCB4,PPP1CB,PPP1R12B,PRKCB,PRKCE,PRKD3,ROCK1,ROCK2
Thrombopoietin Signaling	2.19	0.159	3.162	GRB2,PIK3C2A,PIK3CA,PIK3CG,PIK3R1,PRKCB,PRKCE,PRKD3,PTPN11,SOS1
Netrin Signaling	2.09	0.154	3.162	ABLIM1,CACNA1C,NFAT5,NFATC1,NFATC2,NFATC3,PPP3CA,PPP3CB,PRKAR2B,UNC5B
ErbB4 Signaling	2	0.149	3.162	AKT1,GRB2,PIK3C2A,PIK3CA,PIK3CG,PIK3R1,PRKCB,PRKCE,PRKD3,SOS1
Acute Myeloid Leukemia Signaling	1.95	0.135	3.162	AKT1,FLT3,GRB2,KITLG,PIK3C2A,PIK3CA,PIK3CG,PIK3R1,RUNX1,SOS1,TCF7,TCF7L1
FLT3 Signaling in Hematopoietic Progenitor Cells	1.89	0.138	3.162	AKT1,FLT3,GRB2,MAPK11,PIK3C2A,PIK3CA,PIK3CG,PIK3R1,PTPN11,RPS6KA3,SOS1
Growth Hormone Signaling	1.83	0.141	3.162	IGFBP3,IRS1,PIK3C2A,PIK3CA,PIK3CG,PIK3R1,PRKCB,PRKCE,PRKD3,RPS6KA3
EIF2 Signaling	0	0.058	3.162	AGO2,AKT1,DDIT3,GRB2,MYCN,PIK3C2A,PIK3CA,PIK3CG,PIK3R1,PPP1CB,RPS27A,RPS28,SOS1
Dopamine-DARPP32 Feedback in cAMP Signaling	1.76	0.11	3.153	ADCY5,ADCY7,ATF1,CACNA1C,CSNK1E,GRIN2A,Gucy1b2,PAWR,PLCB1,PLCB4,PPP1CB,PPP1R10,PPP3CA,PPP3CB,PRKAR2B,PRKCB,PRKCE,PRKD3
Thrombin Signaling	4.17	0.139	3.128	ADCY5,ADCY7,AKT1,ARHGEF10,ARHGEF11,ARHGEF16,CAMK2D,CAMK2G,GNA13,GNB4,GRB2,MAPK11,MPRIP,PIK3C2A,PIK3CA,PIK3CG,PIK3R1,PLCB1,PLCB4,PPP1CB,PPP1R12B,PRKCB,PRKCE,PRKD3,PTK2,RND2,ROCK1,ROCK2,SOS1
NF-κB Activation by Viruses	2.68	0.159	3.051	AKT1,CHUK,ITGA4,ITGA6,ITGB3,MAP3K1,PIK3C2A,PIK3CA,PIK3CG,PIK3R1,PRKCB,PRKCE,PRKD3
IGF-1 Signaling	2.59	0.144	3.051	AKT1,GRB2,IGFBP3,IRS1,JAK1,PIK3C2A,PIK3CA,PIK3CG,PIK3R1,PRKAR2B,PTK2,PTPN11,RASA1,SOS1,YWHAE
UVB-Induced MAPK Signaling	2.82	0.192	3	AKT1,MAPK11,PIK3C2A,PIK3CA,PIK3CG,PIK3R1,PRKCB,PRKCE,PRKD3,RPS6KA3
Role of NANOG in Mammalian Embryonic Stem Cell Pluripotency	2.03	0.126	3	AKT1,APC,BMPR1A,FZD9,GRB2,IL6ST,JAK1,PIK3C2A,PIK3CA,PIK3CG,PIK3R1,RIF1,SMAD9,SOS1,TCF7L1
Renal Cell Carcinoma Signaling	1.89	0.138	3	AKT1,EGLN3,GRB2,PAK3,PIK3C2A,PIK3CA,PIK3CG,PIK3R1,PTPN11,RPS27A,SOS1
IL-2 Signaling	1.82	0.148	3	AKT1,GRB2,JAK1,PIK3C2A,PIK3CA,PIK3CG,PIK3R1,PTPN11,SOS1
LPS-stimulated MAPK Signaling	1.43	0.122	3	ATF1,CHUK,MAPK11,PIK3C2A,PIK3CA,PIK3CG,PIK3R1,PRKCB,PRKCE,PRKD3
Osteoarthritis Pathway	1.28	0.0948	3	BMPR1A,CHUK,CTNNA2,EPAS1,FADD,FZD9,GLI3,IL18RAP,IL1R1,ITGA4,JAG1,LRP1,MEF2C,NAMPT,PGF,S100A9,SMAD9,TCF7,TCF7L1,TGFBR2
Regulation of eIF4 and p70S6K Signaling	0.68	0.0828	3	AGO2,AKT1,GRB2,IRS1,ITGA4,MAPK11,PIK3C2A,PIK3CA,PIK3CG,PIK3R1,RPS27A,RPS28,SOS1
GPCR-Mediated Nutrient Sensing in Enteroendocrine Cells	0.535	0.0804	3	ADCY5,ADCY7,CACNA1C,PLCB1,PLCB4,PRKAR2B,PRKCB,PRKCE,PRKD3
CXCR4 Signaling	2.61	0.126	2.982	ADCY5,ADCY7,AKT1,ARHGEF11,ELMO3,GNA13,GNB4,PAK3,PIK3C2A,PIK3CA,PIK3CG,PIK3R1,PLCB1,PLCB4,PRKCB,PRKCE,PRKD3,PTK2,RND2,ROCK1,ROCK2
Adrenomedullin signaling pathway	1.54	0.102	2.982	ADCY5,ADCY7,AKT1,GRB2,Gucy1b2,KCNN1,KCNQ3,MAPK11,NOS3,PIK3C2A,PIK3CA,PIK3CG,PIK3R1,PLCB1,PLCB4,PRKAR2B,PTK2,RXRA,SHF,SOS1
Paxillin Signaling	2.42	0.139	2.887	ARHGEF7,GRB2,ITGA4,ITGA6,ITGB3,MAPK11,PAK3,PIK3C2A,PIK3CA,PIK3CG,PIK3R1,PTK2,PTPN12,SOS1,VCL
ErbB Signaling	2.16	0.138	2.887	AKT1,ERBB3,GRB2,MAPK11,PAK3,PIK3C2A,PIK3CA,PIK3CG,PIK3R1,PRKCB,PRKCE,PRKD3,SOS1
Systemic Lupus Erythematosus In B Cell Signaling Pathway	1.73	0.0982	2.887	AKT1,CD5,GRB2,IFNGR1,IL6R,IL6ST,IRF9,JAK1,MAP4K4,NFAT5,NFATC1,NFATC2,NFATC3,PIK3C2A,PIK3CA,PIK3CG,PIK3R1,PPP3CA,PPP3CB,PRKCB,PRKCE,PRKD3,PTPN11,SHF,SOS1,SYNJ1,TRAF3
Fc Epsilon RI Signaling	1.43	0.111	2.887	AKT1,GRB2,MAPK11,PIK3C2A,PIK3CA,PIK3CG,PIK3R1,PRKCB,PRKCE,PRKD3,PTPN11,SOS1,SYNJ1
Signaling by Rho Family GTPases	2.38	0.111	2.858	ARHGEF10,ARHGEF11,ARHGEF16,ARHGEF7,ARPC2,ARPC4,CLIP1,GNA13,GNB4,IQGAP1,ITGA4,MAP3K9,PAK3,PIK3C2A,PIK3CA,PIK3CG,PIK3R1,PIKFYVE,PLD1,PPP1R12B,PTK2,RDX,RND2,ROCK1,ROCK2,SEPTIN2,WIPF1
Opioid Signaling Pathway	1.55	0.0972	2.858	ADCY5,ADCY7,AKT1,AP2B1,CACNA1C,CAMK2D,CAMK2G,GRIN2A,GRK7,NOS3,PDE1A,PDE1C,PIK3CG,PLCB1,PPP3CA,PPP3CB,PRKAR2B,PRKCB,PRKCE,PRKD3,RGS12,RGS9,RPS6KA3,SOS1
Mouse Embryonic Stem Cell Pluripotency	3.54	0.165	2.84	AKT1,APC,BMPR1A,FZD9,GRB2,IL6ST,JAK1,MAPK11,PIK3C2A,PIK3CA,PIK3CG,PIK3R1,PTPN11,SMAD9,SOS1,TCF7,TCF7L1
Gα12/13 Signaling	1.71	0.115	2.84	AKT1,CHUK,GNA13,MAP3K1,MEF2A,MEF2B,MEF2C,PIK3C2A,PIK3CA,PIK3CG,PIK3R1,PTK2,RASA1,ROCK1,ROCK2
Calcium Signaling	1.61	0.102	2.84	ASPH,CACNA1C,CAMK2D,CAMK2G,CHRNB2,GRIN2A,HDAC9,LETM1,MEF2A,MEF2B,MEF2C,MYH11,MYH2,NFAT5,NFATC1,NFATC2,NFATC3,PPP3CA,PPP3CB,PRKAR2B,TRPC1
HOTAIR Regulatory Pathway	1.04	0.0938	2.84	AGO2,AKT1,KDM1A,KMT2C,PIK3C2A,PIK3CA,PIK3CG,PIK3R1,PTEN,RCOR1,ROCK1,ROCK2,SNAI2,TCF7,TCF7L1
Reelin Signaling in Neurons	4.14	0.163	2.837	AKT1,ARHGEF10,ARHGEF11,ARHGEF16,ARPC2,ARPC4,CAMK2D,CAMK2G,CNR1,DAB1,GRIN2A,ITGA4,ITGA6,ITGB3,MAP1B,MAP3K9,MAPK8IP3,PIK3C2A,PIK3CA,PIK3CG,PIK3R1
Leptin Signaling in Obesity	3.1	0.176	2.828	ADCY5,ADCY7,AKT1,GRB2,PDE3A,PIK3C2A,PIK3CA,PIK3CG,PIK3R1,PLCB1,PLCB4,PRKAR2B,PTPN11
Small Cell Lung Cancer Signaling	2.75	0.169	2.828	ABL1,AKT1,CHUK,PA2G4,PIK3C2A,PIK3CA,PIK3CG,PIK3R1,PTEN,PTK2,RXRA,TRAF3
tRNA Splicing	2.26	0.186	2.828	PDE1A,PDE1C,PDE3A,PDE4D,PDE5A,PDE7A,PDE7B,PDE8A
CD40 Signaling	1.65	0.138	2.828	ATF1,CHUK,MAPK11,MAPKAPK2,PIK3C2A,PIK3CA,PIK3CG,PIK3R1,TRAF3
Ephrin B Signaling	1.39	0.125	2.828	EFNB2,EPHB1,EPHB3,GNA13,GNB4,KALRN,PTK2,ROCK1,ROCK2
GDNF Family Ligand-Receptor Interactions	1.27	0.118	2.828	GDNF,GRB2,IRS1,PIK3C2A,PIK3CA,PIK3CG,PIK3R1,RASA1,SOS1
Neurotrophin/TRK Signaling	1.27	0.118	2.828	AKT1,GRB2,NTRK3,PIK3C2A,PIK3CA,PIK3CG,PIK3R1,PTPN11,SOS1
Pyridoxal 5'-phosphate Salvage Pathway	1.25	0.123	2.828	DAPK1,DYRK1A,HIPK1,MAP3K9,PAK3,PRKCE,PRPF4B,TTK
STAT3 Pathway	1.03	0.0963	2.828	BMPR1A,IL18RAP,IL1R1,IL4R,IL6R,IL6ST,MAP3K9,MAPK11,NTRK3,PDGFRA,TGFBR2,TGFBR3,TNFRSF11A
Salvage Pathways of Pyrimidine Ribonucleotides	0.547	0.0825	2.828	DAPK1,DYRK1A,HIPK1,MAP3K9,PAK3,PRKCE,PRPF4B,TTK
Dendritic Cell Maturation	0	0.0546	2.828	AKT1,CHUK,LY75,MAPK11,PIK3C2A,PIK3CA,PIK3CG,PIK3R1,PLCB1,PLCB4
Phospholipase C Signaling	3.94	0.128	2.785	ADCY5,ADCY7,ARHGEF10,ARHGEF11,ARHGEF16,ARHGEF7,GNA13,GNB4,GRB2,HDAC9,ITGA4,MEF2A,MEF2B,MEF2C,MPRIP,NFAT5,NFATC1,NFATC2,NFATC3,PLCB1,PLCB4,PLD1,PPP1CB,PPP1R12B,PPP3CA,PPP3CB,PRKCB,PRKCE,PRKD3,RAPGEF3,RND2,RPS6KA3,SOS1
Actin Cytoskeleton Signaling	3.44	0.128	2.746	APC,ARHGEF7,ARPC2,ARPC4,GNA13,GRB2,IQGAP1,IQGAP2,ITGA4,MPRIP,MYH11,MYH2,NCKAP1,NCKAP1L,PAK3,PIK3C2A,PIK3CA,PIK3CG,PIK3R1,PPP1CB,PPP1R12B,PTK2,RDX,ROCK1,ROCK2,SOS1,TIAM1,VCL
Thyroid Cancer Signaling	1.92	0.139	2.714	AKT1,GDNF,IRS1,NTRK3,PIK3C2A,PIK3CA,PIK3CG,PIK3R1,PTEN,TCF7,TCF7L1
Apelin Cardiomyocyte Signaling Pathway	1.61	0.121	2.714	AKT1,MAPK11,NOS3,PIK3C2A,PIK3CA,PIK3CG,PIK3R1,PLCB1,PLCB4,PRKCB,PRKCE,PRKD3
Fcγ Receptor-mediated Phagocytosis in Macrophages and Monocytes	1.42	0.117	2.714	AKT1,ARPC2,ARPC4,MYO5A,PIK3CG,PIK3R1,PLD1,PRKCB,PRKCE,PRKD3,PTEN
Type II Diabetes Mellitus Signaling	1.14	0.0986	2.714	ABCC8,AKT1,CACNA1C,CHUK,IRS1,MAFA,MAP3K1,PIK3C2A,PIK3CA,PIK3CG,PIK3R1,PRKCB,PRKCE,PRKD3
eNOS Signaling	1.57	0.107	2.668	ADCY5,ADCY7,AKT1,CHRNB2,DNM2,Gucy1b2,HSPA8,NOS3,PGF,PIK3C2A,PIK3CA,PIK3CG,PIK3R1,PRKAR2B,PRKCB,PRKCE,PRKD3
April Mediated Signaling	2.54	0.205	2.646	CHUK,MAP3K1,MAPK11,NFAT5,NFATC1,NFATC2,NFATC3,TRAF3
B Cell Activating Factor Signaling	2.39	0.195	2.646	CHUK,MAP3K1,MAPK11,NFAT5,NFATC1,NFATC2,NFATC3,TRAF3
Lymphotoxin β Receptor Signaling	1.29	0.132	2.646	AKT1,CHUK,PIK3C2A,PIK3CA,PIK3CG,PIK3R1,TRAF3
FcγRIIB Signaling in B Lymphocytes	0.971	0.107	2.646	AKT1,CACNA1C,GRB2,PIK3C2A,PIK3CA,PIK3CG,PIK3R1,SOS1
Macropinocytosis Signaling	0.943	0.105	2.646	ITGB3,PIK3C2A,PIK3CA,PIK3CG,PIK3R1,PRKCB,PRKCE,PRKD3
UVA-Induced MAPK Signaling	0.752	0.0918	2.646	MAPK11,PARP11,PIK3C2A,PIK3CA,PIK3CG,PIK3R1,PLCB1,PLCB4,RPS6KA3
IL-15 Signaling	0.688	0.0933	2.646	AKT1,JAK1,MAPK11,PIK3C2A,PIK3CA,PIK3CG,PIK3R1
Role of Pattern Recognition Receptors in Recognition of Bacteria and Viruses	0	0.0455	2.646	PIK3C2A,PIK3CA,PIK3CG,PIK3R1,PRKCB,PRKCE,PRKD3
EGF Signaling	3.19	0.2	2.53	AKT1,GRB2,JAK1,MAP3K1,MAPK11,PIK3C2A,PIK3CA,PIK3CG,PIK3R1,RASA1,SOS1
Relaxin Signaling	2.82	0.133	2.53	ADCY5,ADCY7,AKT1,GNA13,GNB4,Gucy1b2,NOS3,PDE1A,PDE1C,PDE3A,PDE4D,PDE5A,PDE7A,PDE7B,PDE8A,PIK3C2A,PIK3CA,PIK3CG,PIK3R1,PRKAR2B
JAK/Stat Signaling	1.5	0.125	2.53	AKT1,GRB2,JAK1,PIK3C2A,PIK3CA,PIK3CG,PIK3R1,PTPN1,PTPN11,SOS1
HMGB1 Signaling	0.307	0.0667	2.53	AKT1,IFNGR1,IL1R1,KAT6A,KAT6B,MAPK11,PIK3C2A,PIK3CA,PIK3CG,PIK3R1,RND2
Systemic Lupus Erythematosus In T Cell Signaling Pathway	0	0.0571	2.524	AKT1,DNMT1,GNA13,GRB2,NFATC2,NOS3,PIK3C2A,PIK3CA,PIK3CG,PIK3R1,PPP3CA,PPP3CB,PTK2,RDX,RND2,ROCK1,ROCK2,RORC,SOS1
Nitric Oxide Signaling in the Cardiovascular System	3.26	0.162	2.5	AKT1,CACNA1C,Gucy1b2,NOS3,PDE1A,PDE1C,PDE5A,PGF,PIK3C2A,PIK3CA,PIK3CG,PIK3R1,PRKAR2B,PRKCB,PRKCE,PRKD3
Necroptosis Signaling Pathway	1.34	0.102	2.5	CAMK2D,CAMK2G,CAPN6,CHUK,CYLD,DAPK1,FADD,IRF9,JAK1,PPP3CA,PPP3CB,PYGL,RBL1,SLC25A10,TAB2,TOMM70
Sphingosine-1-phosphate Signaling	1.43	0.111	2.496	ADCY5,ADCY7,AKT1,GNA13,PDGFRA,PIK3C2A,PIK3CA,PIK3CG,PIK3R1,PLCB1,PLCB4,PTK2,RND2
Glioblastoma Multiforme Signaling	1.19	0.097	2.496	AKT1,APC,E2F8,FZD9,GRB2,NF1,PDGFRA,PIK3C2A,PIK3CA,PIK3CG,PIK3R1,PLCB1,PLCB4,PTEN,RND2,SOS1
IL-9 Signaling	1.76	0.182	2.449	IRS1,JAK1,PIK3C2A,PIK3CA,PIK3CG,PIK3R1
ERK/MAPK Signaling	1.9	0.109	2.4	ATF1,DUSP4,ETS2,GRB2,ITGA4,KSR1,MYCN,NFATC1,PAK3,PIK3C2A,PIK3CA,PIK3CG,PIK3R1,PPP1CB,PPP1R10,PRKAR2B,PRKCB,PRKCE,PTK2,RAPGEF3,SOS1
Huntington's Disease Signaling	2.27	0.11	2.357	AKT1,ATP5F1B,CAPN6,DCTN1,DNAJC5,DNM2,GNB4,GRB2,HDAC9,HIP1,HSPA8,PIK3C2A,PIK3CA,PIK3CG,PIK3R1,PLCB1,PLCB4,PRKCB,PRKCE,PRKD3,PSME4,RASA1,RCOR1,RPS27A,SOS1,TAF4
Pancreatic Adenocarcinoma Signaling	1.65	0.119	2.333	ABL1,AKT1,E2F8,GRB2,JAK1,PA2G4,PGF,PIK3C2A,PIK3CA,PIK3CG,PIK3R1,PLD1,TGFBR2
ERK5 Signaling	1.39	0.125	2.333	AKT1,GNA13,IL6ST,MEF2A,MEF2B,MEF2C,PTPN11,RPS6KA3,YWHAE
Telomerase Signaling	1.09	0.103	2.333	ABL1,AKT1,ETS2,GRB2,HDAC9,PIK3C2A,PIK3CA,PIK3CG,PIK3R1,SOS1,TPP1
Role of PKR in Interferon Induction and Antiviral Response	0.472	0.0769	2.333	CHUK,FADD,HSPA8,IFNGR1,IRF9,JAK1,MAPK11,TAB2,TRAF3
Sperm Motility	3.28	0.126	2.324	ABL1,ABL2,DYRK1A,EPHA3,EPHB1,EPHB3,ERBB3,Gucy1b2,JAK1,LCAT,MST1R,NTRK3,PDE1A,PDE1C,PDE4D,PDGFRA,PEAK1,PLCB1,PLCB4,PNPLA8,PRKAR2B,PRKCB,PRKCE,PRKD3,PTK2,SLC12A2,TIE1,ZP3
Cardiac β-adrenergic Signaling	2.76	0.135	2.324	ADCY5,ADCY7,AKAP13,AKAP7,AKAP9,CACNA1C,GNB4,PDE1A,PDE1C,PDE3A,PDE4D,PDE5A,PDE7A,PDE7B,PDE8A,PKIB,PPP1CB,PPP1R10,PRKAR2B
PEDF Signaling	2.68	0.159	2.309	AKT1,CHUK,DOCK3,GDNF,MAPK11,PIK3C2A,PIK3CA,PIK3CG,PIK3R1,ROCK1,ROCK2,TCF7,TCF7L1
VEGF Family Ligand-Receptor Interactions	2.14	0.143	2.309	AKT1,GRB2,NOS3,PGF,PIK3C2A,PIK3CA,PIK3CG,PIK3R1,PRKCB,PRKCE,PRKD3,SOS1
AMPK Signaling	0.668	0.0794	2.309	ACACA,AKT1,ARID1A,ARID2,CHRNB2,CPT1A,IRS1,LIPE,MAPK11,NOS3,PIK3C2A,PIK3CA,PIK3CG,PIK3R1,PRKAR2B,RAB6A,SMARCC1
Colorectal Cancer Metastasis Signaling	2.74	0.115	2.236	ADCY5,ADCY7,AKT1,APC,APPL1,FZD9,GNB4,GRB2,IFNGR1,IL6R,IL6ST,JAK1,LRP1,LRP5,LRP6,MLH1,MSH2,MSH3,PGF,PIK3C2A,PIK3CA,PIK3CG,PIK3R1,PRKAR2B,RND2,SOS1,TCF7,TCF7L1,TGFBR2
cAMP-mediated signaling	1.67	0.101	2.236	ADCY5,ADCY7,AKAP13,AKAP7,AKAP9,CAMK2D,CAMK2G,CNR1,DUSP4,PDE1A,PDE1C,PDE3A,PDE4D,PDE5A,PDE7A,PDE7B,PDE8A,PKIB,PPP3CA,PPP3CB,PRKAR2B,RAPGEF3,RGS12
IL-1 Signaling	1.18	0.11	2.236	ADCY5,ADCY7,CHUK,GNA13,GNB4,IL1R1,MAP3K1,MAPK11,PRKAR2B,TAB2
Melanoma Signaling	1	0.12	2.236	AKT1,PIK3C2A,PIK3CA,PIK3CG,PIK3R1,PTEN
Role of PI3K/AKT Signaling in the Pathogenesis of Influenza	0.939	0.109	2.236	AKT1,KPNA3,MLH1,PIK3C2A,PIK3CA,PIK3CG,PIK3R1
TNFR1 Signaling	0.666	0.1	2.236	CHUK,FADD,MADD,MAP3K1,PAK3
Antiproliferative Role of Somatostatin Receptor 2	0.65	0.0909	2.236	GNB4,Gucy1b2,PIK3C2A,PIK3CA,PIK3CG,PIK3R1,PTPN11
Estrogen-Dependent Breast Cancer Signaling	0.284	0.0676	2.236	AKT1,PIK3C2A,PIK3CA,PIK3CG,PIK3R1
Type I Diabetes Mellitus Signaling	0	0.0541	2.236	CHUK,FADD,IFNGR1,IL1R1,JAK1,MAPK11
Death Receptor Signaling	0	0.0549	2.236	CHUK,FADD,MAP4K4,PARP11,ROCK1
Apelin Endothelial Signaling Pathway	2.97	0.148	2.183	ADCY5,ADCY7,AKT1,GNA13,MEF2A,MEF2B,MEF2C,NOS3,PIK3C2A,PIK3CA,PIK3CG,PIK3R1,PLCB1,PLCB4,PRKCB,PRKCE,PRKD3
Acute Phase Response Signaling	1.67	0.106	2.183	AKT1,ALB,APOH,CHUK,FGB,FGG,GRB2,IL1R1,IL6R,IL6ST,MAP3K1,MAPK11,NOLC1,NR3C1,PIK3CA,PIK3CG,PIK3R1,PTPN11,SOS1
ILK Signaling	0.983	0.0895	2.183	AKT1,FERMT2,IRS1,ITGB3,MYH11,MYH2,NACA,PGF,PIK3C2A,PIK3CA,PIK3CG,PIK3R1,PTEN,PTK2,RND2,SNAI2,VCL
Synaptic Long Term Potentiation	1.73	0.116	2.138	CACNA1C,CAMK2D,CAMK2G,GRIN2A,PLCB1,PLCB4,PPP1CB,PPP1R10,PPP3CA,PPP3CB,PRKAR2B,PRKCB,PRKCE,PRKD3,RAPGEF3
IL-15 Production	1.63	0.116	2.138	ABL1,ABL2,DYRK1A,EPHA3,EPHB1,EPHB3,ERBB3,JAK1,MST1R,NTRK3,PDGFRA,PEAK1,PTK2,TIE1
Endometrial Cancer Signaling	2.34	0.167	2.121	AKT1,CTNNA2,GRB2,MLH1,PIK3C2A,PIK3CA,PIK3CG,PIK3R1,PTEN,SOS1
Non-Small Cell Lung Cancer Signaling	2.18	0.151	2.121	ABL1,AKT1,GRB2,PA2G4,PIK3C2A,PIK3CA,PIK3CG,PIK3R1,RASSF1,RXRA,SOS1
IL-17A Signaling in Airway Cells	1.65	0.138	2.121	AKT1,CHUK,JAK1,MAPK11,PIK3C2A,PIK3CA,PIK3CG,PIK3R1,PTEN
Wnt/Ca+ pathway	1.36	0.129	2.121	FZD9,NFAT5,NFATC1,NFATC2,NFATC3,PLCB1,PLCB4,PPP3CA
NRF2-mediated Oxidative Stress Response	1.21	0.0952	2.121	ABCC4,AKT1,AOX1,BACH1,DNAJA3,DNAJB4,DNAJC5,ENC1,GSTA2,MAP3K1,PIK3C2A,PIK3CA,PIK3CG,PIK3R1,PRKCB,PRKCE,PRKD3,TXNRD1
Glioma Invasiveness Signaling	0.996	0.108	2.121	HMMR,ITGB3,PIK3C2A,PIK3CA,PIK3CG,PIK3R1,PTK2,RND2
White Adipose Tissue Browning Pathway	0.349	0.0698	2.121	ADCY5,ADCY7,CACNA1C,FGFRL1,Gucy1b2,LIPE,MAPK11,PRKAR2B,RXRA
Amyotrophic Lateral Sclerosis Signaling	1.67	0.124	2.111	CACNA1C,CAPN6,GDNF,GRIN2A,PGF,PIK3C2A,PIK3CA,PIK3CG,PIK3R1,PPP3CA,RAB5B,RNF19A
Th2 Pathway	0.785	0.0882	2.111	GRB2,IL4R,JAG1,JAG2,JAK1,NFATC2,PIK3C2A,PIK3CA,PIK3CG,PIK3R1,TGFBR2,TGFBR3
Synaptic Long Term Depression	0	0.0582	2.111	CACNA1C,GNA13,Gucy1b2,LCAT,NOS3,PLCB1,PLCB4,PNPLA8,PRKCB,PRKCE,PRKD3
RAN Signaling	1.69	0.235	2	KPNA1,KPNA3,KPNB1,TNPO1
D-myo-inositol (1,3,4)-trisphosphate Biosynthesis	1.6	0.222	2	ITPKA,PTEN,SEC16A,SYNJ1
Superpathway of D-myo-inositol (1,4,5)-trisphosphate Metabolism	1.25	0.174	2	ITPKA,PTEN,SEC16A,SYNJ1
Oncostatin M Signaling	0.854	0.116	2	EPAS1,GRB2,IL6ST,JAK1,SOS1
Role of RIG1-like Receptors in Antiviral Innate Immunity	0.506	0.0909	2	CHUK,FADD,TRAF3,TRIM25
FAT10 Cancer Signaling Pathway	0.466	0.087	2	AKT1,CHUK,TGFBR2,TGFBR3
Cell Cycle: G2/M DNA Damage Checkpoint Regulation	0.413	0.0816	2	ABL1,ATR,BRCA1,YWHAE
CD27 Signaling in Lymphocytes	0.352	0.0755	2	CHUK,MAP3K1,MAP3K4,MAP3K9
Dermatan Sulfate Biosynthesis	0.276	0.0678	2	CHSY1,DSE,NDST3,XYLT1
Neuregulin Signaling	1.7	0.125	1.897	AKT1,ERBB3,ERBIN,GRB2,ITGA4,PIK3R1,PRKCB,PRKCE,PRKD3,PTEN,PTPN11,SOS1
p38 MAPK Signaling	1.4	0.11	1.897	ATF1,DDIT3,FADD,IL18RAP,IL1R1,MAPK11,MAPKAPK2,MEF2A,MEF2B,MEF2C,RPS6KA3,TAB2,TGFBR2
Th1 Pathway	1.33	0.107	1.897	DLL4,GRB2,IFNGR1,IL6R,JAK1,mir-146,NFATC1,NFATC2,NFATC3,PIK3C2A,PIK3CA,PIK3CG,PIK3R1
Ovarian Cancer Signaling	2.1	0.122	1.89	ABL1,AKT1,APC,BRCA1,FZD9,MLH1,MSH2,PA2G4,PGF,PIK3C2A,PIK3CA,PIK3CG,PIK3R1,PRKAR2B,PTEN,TCF7,TCF7L1
IL-23 Signaling Pathway	1.68	0.159	1.89	AKT1,PIK3C2A,PIK3CA,PIK3CG,PIK3R1,RORC,RUNX1
Calcium-induced T Lymphocyte Apoptosis	0.886	0.106	1.89	NFATC2,NR4A1,PPP3CA,PPP3CB,PRKCB,PRKCE,PRKD3
SPINK1 General Cancer Pathway	0.815	0.101	1.89	AKT1,IL6R,JAK1,PIK3C2A,PIK3CA,PIK3CG,PIK3R1
Insulin Receptor Signaling	2.42	0.129	1.886	AKT1,GRB2,IRS1,JAK1,LIPE,PIK3C2A,PIK3CA,PIK3CG,PIK3R1,PPP1CB,PPP1R10,PRKAR2B,PTEN,PTPN1,PTPN11,PTPRF,SOS1,SYNJ1
Endothelin-1 Signaling	2.02	0.112	1.789	ADCY5,ADCY7,GNA13,GRB2,Gucy1b2,LCAT,MAPK11,NOS3,PIK3C2A,PIK3CA,PIK3CG,PIK3R1,PLCB1,PLCB4,PLD1,PNPLA8,PRKCB,PRKCE,PRKD3,SHF,SOS1
Neuroinflammation Signaling Pathway	0.804	0.08	1.706	AKT1,BIRC6,CHUK,GDNF,GRIN2A,IDE,IFNGR1,IL1R1,IL6R,JAK1,MAPK11,NFAT5,NFATC1,NFATC2,NFATC3,PIK3C2A,PIK3CA,PIK3CG,PIK3R1,PPP3CA,PPP3CB,TGFBR2,TGFBR3,TRAF3
ErbB2-ErbB3 Signaling	1.65	0.138	1.667	AKT1,ERBB3,GRB2,PIK3C2A,PIK3CA,PIK3CG,PIK3R1,PTEN,SOS1
Endocannabinoid Developing Neuron Pathway	0.921	0.0957	1.667	ADCY5,ADCY7,AKT1,BRCA1,CNR1,MAPK11,PIK3C2A,PIK3CA,PIK3CG,PIK3R1,PRKAR2B
Remodeling of Epithelial Adherens Junctions	3.47	0.191	1.633	APC,ARPC2,ARPC4,CLIP1,CTNNA2,CTNND1,DNM2,EXOC2,IQGAP1,RAB5B,TUBB,TUBG1,VCL
Apelin Pancreas Signaling Pathway	1.22	0.136	1.633	DDIT3,PIK3C2A,PIK3CA,PIK3CG,PIK3R1,PRKAR2B
BMP signaling pathway	0.517	0.0824	1.633	BMPR1A,GRB2,MAPK11,PRKAR2B,SMAD9,SMURF1,SOS1
Androgen Signaling	0	0.0588	1.633	CACNA1C,GNA13,GNB4,NCOA2,PRKAR2B,PRKCB,PRKCE,PRKD3
Corticotropin Releasing Hormone Signaling	1.62	0.11	1.604	ADCY5,ADCY7,CACNA1C,CNR1,GLI3,Gucy1b2,MAPK11,MEF2A,MEF2B,MEF2C,NOS3,NR4A1,PRKAR2B,PRKCB,PRKCE,PRKD3
Chemokine Signaling	2.31	0.15	1.508	CAMK2D,CAMK2G,MAPK11,MPRIP,PIK3CG,PLCB1,PLCB4,PPP1CB,PPP1R12B,PRKCB,PTK2,ROCK2
Role of BRCA1 in DNA Damage Response	3.28	0.175	1.414	ARID1A,ARID2,ATF1,ATR,BABAM1,BRCA1,BRIP1,E2F8,FANCD2,MLH1,MSH2,RBL1,SMARCC1,UIMC1
Actin Nucleation by ARP-WASP Complex	1.79	0.139	1.414	ARPC2,ARPC4,GRB2,ITGA4,PPP1R12B,RND2,ROCK1,ROCK2,SOS1,WIPF1
Th17 Activation Pathway	0.889	0.0989	1.414	IL1R1,IL6R,JAK1,NFAT5,NFATC1,NFATC2,NFATC3,RORC,RUNX1
CDK5 Signaling	0.81	0.0926	1.414	ABL1,ADCY5,ADCY7,ITGA6,LAMA5,LAMC1,MAPK11,PPP1CB,PPP1R10,PRKAR2B
PI3K/AKT Signaling	1.49	0.103	1.387	AKT1,CHUK,GRB2,IL18RAP,IL1R1,IL4R,IL6R,IL6ST,ITGA4,JAK1,NOS3,PIK3CA,PIK3CG,PIK3R1,PTEN,SOS1,SYNJ1,YWHAE
Regulation of Cellular Mechanics by Calpain Protease	0.623	0.0923	1.342	CAPN6,CAST,GRB2,ITGA4,PTK2,VCL
Phospholipases	0.42	0.0794	1.342	LCAT,PLCB1,PLCB4,PLD1,PNPLA8
Gαs Signaling	0	0.0561	1.342	ADCY5,ADCY7,CNR1,GNB4,PRKAR2B,RAPGEF3
Protein Kinase A Signaling	12	0.166	1.313	ADCY5,ADCY7,AKAP13,AKAP7,AKAP9,ATF1,CAMK2D,CAMK2G,CHUK,DHH,DUSP16,DUSP4,GLI3,GNA13,GNB4,GRK7,H1-10,LIPE,MAP3K1,MYH2,NFAT5,NFATC1,NFATC2,NFATC3,NOS3,PDE1A,PDE1C,PDE3A,PDE4D,PDE5A,PDE7A,PDE7B,PDE8A,PLCB1,PLCB4,PPP1CB,PPP1R10,PPP3CA,PPP3CB,PRKAR2B,PRKCB,PRKCE,PRKD3,PTEN,PTK2,PTPN1,PTPN11,PTPN12,PTPN13,PTPN21,PTPN3,PTPN4,PTPRB,PTPRC,PTPRD,PTPRF,PTPRJ,PTPRK,PYGL,ROCK1,ROCK2,TCF7,TCF7L1,TGFBR2,UBASH3B,…
VEGF Signaling	3.26	0.162	1.291	AKT1,GRB2,NOS3,PGF,PIK3C2A,PIK3CA,PIK3CG,PIK3R1,PRKCB,PTK2,PTPN11,ROCK1,ROCK2,SOS1,VCL,YWHAE
Endocannabinoid Neuronal Synapse Pathway	0.701	0.0859	1.265	ADCY5,ADCY7,CACNA1C,CNR1,GRIN2A,MAPK11,PLCB1,PLCB4,PPP3CA,PPP3CB,PRKAR2B
Agrin Interactions at Neuromuscular Junction	1.18	0.114	1.134	ARHGEF7,ERBB3,ITGA4,ITGA6,ITGB3,LAMC1,PAK3,PTK2,UTRN
Melatonin Signaling	1.39	0.125	1	CAMK2D,CAMK2G,PLCB1,PLCB4,PRKAR2B,PRKCB,PRKCE,PRKD3,RORC
α-Adrenergic Signaling	0.561	0.0833	1	ADCY5,ADCY7,GNB4,PRKAR2B,PRKCB,PRKCE,PRKD3,PYGL
Triacylglycerol Biosynthesis	0.548	0.0952	1	AGPAT3,ELOVL6,LPIN1,PLPPR3
Myc Mediated Apoptosis Signaling	0.397	0.08	1	CHUK,FADD,PMAIP1,PRKAR2B
Sumoylation Pathway	0.305	0.068	1	KDM1A,NR3C1,RCOR1,RND2,SENP1,SENP6,SENP7
Activation of IRF by Cytosolic Pattern Recognition Receptors	0	0.0635	1	CHUK,FADD,IRF9,TRAF3
NER Pathway	0	0.0583	1	COPS7A,ERCC4,H4C11,LIG4,POLK,XPC
Regulation of Actin-based Motility by Rho	1.42	0.117	0.905	ARPC2,ARPC4,ITGA4,MPRIP,PAK3,PIKFYVE,PPP1CB,PPP1R12B,RND2,ROCK1,WIPF1
Sirtuin Signaling Pathway	2.14	0.103	0.816	ABCA1,AKT1,ARNTL,ATG16L1,ATG9A,ATP5F1B,CLOCK,CPT1A,EPAS1,GOT2,H1-10,H4C11,MT-ATP6,MT-CYB,MT-ND1,MT-ND2,MT-ND4,MT-ND4L,MT-ND5,MYCN,NAMPT,NDUFB7,NDUFS5,NOS3,POLR1A,POLR3D,SDHC,SIRT2,TOMM70,XPC
Aryl Hydrocarbon Receptor Signaling	0	0.049	0.816	ATR,GSTA2,NCOA2,NCOA3,RBL1,RXRA,TRIP11
ATM Signaling	1.03	0.103	0.707	ABL1,ATF1,ATR,BRCA1,FANCD2,H4C11,MAPK11,RNF8,TLK1,TLK2
Angiopoietin Signaling	3.58	0.187	0.632	AKT1,CHUK,GRB2,NOS3,PAK3,PIK3C2A,PIK3CA,PIK3CG,PIK3R1,PTK2,PTPN11,RASA1,SOS1,TIE1
Oxidative Phosphorylation	1.33	0.11	0.577	ATP5F1B,COX15,MT-ATP6,MT-CYB,MT-ND1,MT-ND2,MT-ND4,MT-ND4L,MT-ND5,NDUFB7,NDUFS5,SDHC
Cdc42 Signaling	1.15	0.0958	0.577	APC,ARPC2,ARPC4,CLIP1,EXOC2,EXOC6,IQGAP1,IQGAP2,ITGA4,MAPK11,MPRIP,PAK3,PPP1CB,PPP1R12B,RASA1,WIPF1
Wnt/β-catenin Signaling	1.04	0.0925	0.535	AKT1,APC,APPL1,BCL9,CSNK1E,FZD9,LRP1,LRP5,LRP6,NR5A2,RPS27A,SOX6,TCF7,TCF7L1,TGFBR2,TGFBR3
RhoA Signaling	3.96	0.163	0.471	ABL2,ANLN,ARHGAP6,ARHGEF11,ARPC2,ARPC4,GNA13,MPRIP,PIKFYVE,PLD1,PLEKHG5,PPP1CB,PPP1R12B,PTK2,RAPGEF6,RDX,RHPN1,ROCK1,ROCK2,SEPTIN2
Cell Cycle: G1/S Checkpoint Regulation	0.587	0.0896	0.447	ABL1,ATR,E2F8,HDAC9,PA2G4,RBL1
Basal Cell Carcinoma Signaling	0.5	0.0833	0.447	APC,FZD9,GLI3,KIF7,TCF7,TCF7L1
PCP pathway	0.467	0.0833	0.447	FZD9,PRICKLE1,ROCK1,ROCK2,RSPO3
GPCR-Mediated Integration of Enteroendocrine Signaling Exemplified by an L Cell	0.295	0.0685	0.447	ADCY5,ADCY7,PLCB1,PLCB4,PRKAR2B
Heparan Sulfate Biosynthesis	0	0.0641	0.447	AARS1,EXT2,LIPE,NDST3,XYLT1
Inhibition of ARE-Mediated mRNA Degradation Pathway	0.796	0.0902	0.302	AGO2,AKT1,CNOT6,MAPK11,MAPKAPK2,PARN,PRKAR2B,PSME4,XRN1,YWHAE,ZFP36L1
Xenobiotic Metabolism PXR Signaling Pathway	0	0.0573	0.302	CAMK2D,CAMK2G,GSTA2,NDST3,PPP1CB,PPP1R10,PRKAR2B,PRKCB,PRKCE,PRKD3,RXRA
T Cell Exhaustion Signaling Pathway	1.24	0.0971	0.243	AKT1,IL6R,IRF9,JAK1,MGAT5,NFAT5,NFATC1,NFATC2,NFATC3,PIK3C2A,PIK3CA,PIK3CG,PIK3R1,PTPN11,TCF7,TGFBR2,TGFBR3
p53 Signaling	2.01	0.133	0	AKT1,ATR,BRCA1,HDAC9,JMY,PIK3C2A,PIK3CA,PIK3CG,PIK3R1,PLAGL1,PMAIP1,PTEN,SNAI2
BEX2 Signaling Pathway	0.614	0.0886	0	AKT1,MAP2,PGF,PLXNC1,PTEN,TCF7,TCF7L1
BAG2 Signaling Pathway	0.527	0.093	0	ATXN3,HSPA8,MAPKAPK2,PSME4
Triacylglycerol Degradation	0.447	0.0851	0	AARS1,ABHD2,LIPE,NDST3
LXR/RXR Activation	0.427	0.0744	0	ABCA1,ACACA,ALB,APOB,APOH,IL18RAP,IL1R1,LCAT,RXRA
Heparan Sulfate Biosynthesis (Late Stages)	0	0.0563	0	AARS1,EXT2,LIPE,NDST3
Xenobiotic Metabolism CAR Signaling Pathway	0	0.0317	0	GSTA2,NDST3,PRKCB,PRKCE,PRKD3,RXRA
TGF-β Signaling	2.49	0.146	-0.302	BMPR1A,GRB2,INHA,INHBC,MAPK11,PMEPA1,SKI,SMAD9,SMURF1,SMURF2,SOS1,TGFBR2,VDR,ZFYVE9
Gαi Signaling	0	0.064	-0.378	ADCY5,ADCY7,CNR1,GNB4,GRB2,PRKAR2B,RGS12,SOS1
Apoptosis Signaling	0	0.0606	-0.447	BIRC6,CAPN6,CHUK,MAP4K4,PRKCE,ROCK1
PD-1, PD-L1 cancer immunotherapy pathway	1.41	0.113	-0.632	AKT1,CBLB,IFNGR1,JAK1,LATS1,LATS2,PIK3C2A,PIK3CA,PIK3CG,PIK3R1,PTEN,PTPN11
LPS/IL-1 Mediated Inhibition of RXR Function	0	0.0446	-0.707	ABCA1,ABCC4,CPT1A,GSTA2,IL18RAP,IL1R1,MAP3K1,NDST3,NR5A2,RXRA
HIPPO signaling	2.1	0.141	-0.816	CSNK1E,DLG1,DLG5,ITCH,LATS1,LATS2,PATJ,PPP1CB,PPP1R10,RASSF1,WWC1,YWHAE
Role of CHK Proteins in Cell Cycle Checkpoint Control	0.801	0.105	-0.816	ATR,BRCA1,E2F8,HUS1,TLK1,TLK2
Unfolded protein response	0.538	0.0893	-1	DDIT3,HSPA8,MBTPS1,SCAP,SEL1L
Apelin Adipocyte Signaling Pathway	0	0.061	-1	ADCY5,ADCY7,LIPE,MAPK11,PRKAR2B
Ceramide Signaling	0.474	0.0795	-1.134	AKT1,KSR1,MAP3K1,PIK3C2A,PIK3CA,PIK3CG,PIK3R1
PPARα/RXRα Activation	2.59	0.121	-1.147	ABCA1,ADCY5,ADCY7,CHUK,CLOCK,GOT2,GRB2,HELZ2,IL18RAP,IL1R1,IRS1,MAP4K4,MED12,MEF2C,NCOA3,PLCB1,PLCB4,PRKAR2B,PRKCB,RXRA,SOS1,TGFBR2,TGFBR3
Role of p14/p19ARF in Tumor Suppression	1.45	0.172	-1.342	PIK3C2A,PIK3CA,PIK3CG,PIK3R1,POLR3D
VDR/RXR Activation	1.57	0.128	-1.633	HR,IGFBP3,LRP5,NCOA2,NCOA3,PRKCB,PRKCE,PRKD3,RXRA,VDR
Antioxidant Action of Vitamin C	0.397	0.0734	-1.633	CHUK,LCAT,MAPK11,PLCB1,PLCB4,PLD1,PNPLA8,TXNRD1
RhoGDI Signaling	1.15	0.0944	-1.807	ARHGAP6,ARHGEF10,ARHGEF11,ARHGEF16,ARHGEF7,ARPC2,ARPC4,GNA13,GNB4,ITGA4,PAK3,PIKFYVE,PPP1R12B,RDX,RND2,ROCK1,ROCK2
PPAR Signaling	0.453	0.0769	-2.121	CHUK,GRB2,IL18RAP,IL1R1,MAP4K4,PDGFRA,RXRA,SOS1
Endocannabinoid Cancer Inhibition Pathway	2.69	0.133	-2.828	ADCY5,ADCY7,AKT1,CNR1,DDIT3,GNA13,NOS3,PGF,PIK3C2A,PIK3CA,PIK3CG,PIK3R1,PRKAR2B,PTK2,ROCK1,ROCK2,SNAI2,TCF7,TCF7L1
PTEN Signaling	2.94	0.143	-3.153	AKT1,BMPR1A,CHUK,GRB2,ITGA4,NTRK3,PDGFRA,PIK3CA,PIK3CG,PIK3R1,PREX2,PTEN,PTK2,SOS1,SYNJ1,TGFBR2,TGFBR3,TNFRSF11A

## Sheet: LIV vs LPHV DAVID GO Terms
Category	Term	Count	%	PValue	Genes	List Total	Pop Hits	Pop Total	Fold Enrichment	Bonferroni	Benjamini	FDR	Fisher Exact
GOTERM_BP_DIRECT	GO:0007018~microtubule-based movement	13	0.984848	0.00046	422716, 420832, 416332, 417692, 430761, 427398, 415488, 427456, 424347, 420472, 419449, 396335, 424583	852	43	8994	3.19145	0.696366	0.696366	0.81208	0.0003
GOTERM_BP_DIRECT	GO:0016477~cell migration	20	1.51515	0.00096	418569, 423178, 416167, 418491, 424568, 421210, 423675, 396399, 374251, 404671, 419346, 424971, 424553, 421711, 395625, 396402, 100857260, 423473, 396179, 395681	852	93	8994	2.27018	0.916911	0.711749	1.68752	0.0015
GOTERM_BP_DIRECT	GO:0045944~positive regulation of transcription from RNA polymerase II promoter	57	4.31818	0.00125112	396250, 416078, 395113, 395614, 420815, 420269, 418456, 417707, 427171, 395569, 776856, 419208, 420769, 417980, 417639, 396043, 396482, 421854, 373983, 420471, 395670, 417481, 425064, 100859610, 395928, 396115, 421945, 420104, 426185, 374115, 419623, 418605, 378890, 420346, 396226, 424671, 423146, 395961, 395881, 395596, 419122, 421972, 422884, 422585, 419571, 419369, 423669, 417117, 420176, 4258…	852	395	8994	1.52332	0.960882	0.660537	2.19287	0.0024
GOTERM_BP_DIRECT	GO:0030705~cytoskeleton-dependent intracellular transport	6	0.454545	0.00125944	100859813, 424347, 420832, 420472, 419449, 423489	852	10	8994	6.3338	0.961717	0.557664	2.2073	9.3e-05
GOTERM_BP_DIRECT	GO:0035023~regulation of Rho protein signal transduction	12	0.909091	0.00172843	421632, 424253, 420172, 418491, 418761, 431192, 416130, 418940, 107049013, 421900, 419210, 417908	852	43	8994	2.94595	0.988653	0.591701	3.01745	0.00052
GOTERM_BP_DIRECT	GO:0071222~cellular response to lipopolysaccharide	11	0.833333	0.00177357	396482, 420104, 423035, 417117, 420119, 417181, 404671, 373945, 424192, 769469, 422884	852	37	8994	3.13837	0.989906	0.535119	3.09508	0.00041
GOTERM_BP_DIRECT	GO:0030866~cortical actin cytoskeleton organization	6	0.454545	0.00213007	396493, 373970, 374182, 421055, 771739, 424890	852	11	8994	5.758	0.995997	0.545548	3.70622	0.00069
GOTERM_BP_DIRECT	GO:0007165~signal transduction	35	2.65152	0.00236888	415455, 427107, 423716, 418210, 415509, 423660, 422677, 421559, 395920, 417796, 422454, 422162, 424116, 431649, 423417, 418724, 416169, 421692, 419168, 428790, 424974, 422471, 418642, 429128, 427992, 418908, 418990, 424702, 395837, 418142, 373926, 420856, 421053, 395695, 424107	852	218	8994	1.69482	0.997846	0.535846	4.11355	0.00014
GOTERM_BP_DIRECT	GO:0042384~cilium assembly	17	1.28788	0.00295558	424843, 424466, 422433, 428148, 420745, 423241, 417904, 427398, 418578, 423911, 427456, 422949, 418789, 418791, 427351, 421835, 425392	852	80	8994	2.24322	0.99953	0.573217	5.10739	0.00091
GOTERM_BP_DIRECT	GO:0016446~somatic hypermutation of immunoglobulin genes	5	0.378788	0.00408137	101752182, 418326, 421505, 420729, 378799	852	8	8994	6.59771	0.999975	0.653138	6.98727	0.0032
GOTERM_BP_DIRECT	GO:0046621~negative regulation of organ growth	5	0.378788	0.00680026	396416, 404747, 416167, 423675, 422555	852	9	8994	5.86463	1	0.799311	11.3835	0.0034
GOTERM_BP_DIRECT	GO:0022408~negative regulation of cell-cell adhesion	5	0.378788	0.00680026	396416, 417181, 424235, 396399, 374251	852	9	8994	5.86463	1	0.799311	11.3835	0.002
GOTERM_BP_DIRECT	GO:0007224~smoothened signaling pathway	11	0.833333	0.00689175	424176, 424358, 419880, 424843, 418960, 770095, 418431, 416332, 420769, 418789, 396399	852	44	8994	2.63908	1	0.775087	11.528	0.006
GOTERM_BP_DIRECT	GO:0033173~calcineurin-NFAT signaling cascade	4	0.30303	0.00729431	419346, 395113, 378890, 420815	852	5	8994	8.44507	1	0.767302	12.161	0.00084
GOTERM_BP_DIRECT	GO:0000226~microtubule cytoskeleton organization	9	0.681818	0.00835599	396416, 421342, 416950, 416078, 396097, 418418, 424345, 424001, 100859633	852	32	8994	2.96897	1	0.788124	13.81	0.00033
GOTERM_BP_DIRECT	GO:0045184~establishment of protein localization	7	0.530303	0.00856819	424980, 424347, 418418, 423804, 418789, 417181, 415603	852	20	8994	3.69472	1	0.773553	14.1361	0.0019
GOTERM_BP_DIRECT	GO:0010468~regulation of gene expression	12	0.909091	0.00958465	423178, 421620, 424971, 426986, 396085, 427246, 416890, 421579, 396399, 419088, 421845, 416595	852	53	8994	2.39011	1	0.789527	15.682	0.0011
GOTERM_BP_DIRECT	GO:0051298~centrosome duplication	5	0.378788	0.0104941	424553, 374182, 100858683, 423673, 421900	852	10	8994	5.27817	1	0.79944	17.0429	0.0047
GOTERM_BP_DIRECT	GO:0048568~embryonic organ development	5	0.378788	0.0104941	420269, 420769, 396308, 396399, 374251	852	10	8994	5.27817	1	0.79944	17.0429	0.011
GOTERM_BP_DIRECT	GO:0000042~protein targeting to Golgi	5	0.378788	0.0104941	423414, 420758, 419063, 428014, 421254	852	10	8994	5.27817	1	0.79944	17.0429	0.0094
GOTERM_BP_DIRECT	GO:0030155~regulation of cell adhesion	7	0.530303	0.011055	424629, 396019, 424347, 428148, 421749, 418074, 776138	852	21	8994	3.51878	1	0.797889	17.8718	0.0072
GOTERM_BP_DIRECT	GO:0018105~peptidyl-serine phosphorylation	16	1.21212	0.0128096	395928, 421478, 418217, 423241, 395233, 424519, 378891, 418949, 396399, 416713, 421627, 422688, 416605, 419949, 416567, 424777	852	85	8994	1.98708	1	0.827395	20.4145	0.0094
GOTERM_BP_DIRECT	GO:2000352~negative regulation of endothelial cell apoptotic process	6	0.454545	0.0176683	421684, 417181, 395837, 373926, 422884, 101750767	852	17	8994	3.72577	1	0.900501	27.074	0.023
GOTERM_BP_DIRECT	GO:0008360~regulation of cell shape	13	0.984848	0.0196724	417434, 423241, 378891, 416713, 424890, 396416, 421854, 374089, 418174, 421055, 424143, 395511, 421706	852	66	8994	2.07928	1	0.913664	29.6646	0.00047
GOTERM_BP_DIRECT	GO:0007507~heart development	17	1.28788	0.02099	420599, 396081, 396085, 418574, 421622, 420769, 423675, 422210, 396399, 374251, 378890, 373992, 420269, 428552, 395292, 421116, 423604	852	98	8994	1.8312	1	0.917622	31.3202	0.0082
GOTERM_BP_DIRECT	GO:0055001~muscle cell development	4	0.30303	0.0220884	419571, 422739, 427126, 416251	852	7	8994	6.03219	1	0.919077	32.6723	0.013
GOTERM_BP_DIRECT	GO:2000060~positive regulation of protein ubiquitination involved in ubiquitin-dependent protein catabolic process	4	0.30303	0.0220884	396416, 416487, 423675, 100859633	852	7	8994	6.03219	1	0.919077	32.6723	0.0062
GOTERM_BP_DIRECT	GO:0007179~transforming growth factor beta receptor signaling pathway	10	0.757576	0.0230242	427809, 396416, 424639, 423178, 395543, 416487, 421711, 396087, 423589, 396399	852	45	8994	2.34585	1	0.918957	33.8043	0.0062
GOTERM_BP_DIRECT	GO:0006396~RNA processing	8	0.606061	0.0272768	415392, 420113, 420911, 395268, 427136, 427458, 415602, 374087	852	32	8994	2.63908	1	0.942961	38.7261	0.015
GOTERM_BP_DIRECT	GO:0034605~cellular response to heat	6	0.454545	0.0283528	395860, 378424, 396085, 423805, 428460, 417773	852	19	8994	3.33358	1	0.942964	39.9155	0.0029
GOTERM_BP_DIRECT	GO:0071108~protein K48-linked deubiquitination	5	0.378788	0.0284135	424216, 424553, 421684, 422463, 417188	852	13	8994	4.06013	1	0.936961	39.982	0.0029
GOTERM_BP_DIRECT	GO:0045070~positive regulation of viral genome replication	5	0.378788	0.0284135	416258, 424519, 421185, 395961, 374087	852	13	8994	4.06013	1	0.936961	39.982	0.0029
GOTERM_BP_DIRECT	GO:0060021~palate development	11	0.833333	0.0316731	395509, 420769, 418574, 431192, 422506, 423661, 374202, 396308, 396399, 396179, 419097	852	55	8994	2.11127	1	0.949004	43.45	0.00033
GOTERM_BP_DIRECT	GO:0031175~neuron projection development	10	0.757576	0.0338352	424980, 415367, 418915, 396097, 422765, 428552, 417127, 424345, 424001, 395569	852	48	8994	2.19924	1	0.953716	45.6451	0.032
GOTERM_BP_DIRECT	GO:0034446~substrate adhesion-dependent cell spreading	7	0.530303	0.0371032	424347, 428148, 424121, 417181, 100857260, 423589, 396179	852	27	8994	2.73683	1	0.961723	48.8109	0.011
GOTERM_BP_DIRECT	GO:0030336~negative regulation of cell migration	10	0.757576	0.0381067	415493, 395330, 396085, 395292, 421711, 423675, 420804, 417866, 374087, 426312	852	49	8994	2.15435	1	0.961022	49.7476	0.014
GOTERM_BP_DIRECT	GO:0031334~positive regulation of protein complex assembly	4	0.30303	0.0459388	420481, 424629, 427642, 422417	852	9	8994	4.69171	1	0.977737	56.5219	0.013
GOTERM_BP_DIRECT	GO:0030833~regulation of actin filament polymerization	4	0.30303	0.0459388	422342, 419068, 421627, 421706	852	9	8994	4.69171	1	0.977737	56.5219	0.013
GOTERM_BP_DIRECT	GO:0071158~positive regulation of cell cycle arrest	4	0.30303	0.0459388	422585, 431601, 373983, 417117	852	9	8994	4.69171	1	0.977737	56.5219	0.015
GOTERM_BP_DIRECT	GO:0051497~negative regulation of stress fiber assembly	4	0.30303	0.0459388	418642, 418418, 423147, 421053	852	9	8994	4.69171	1	0.977737	56.5219	0.011
GOTERM_BP_DIRECT	GO:0010507~negative regulation of autophagy	4	0.30303	0.0459388	395928, 415367, 422862, 424571	852	9	8994	4.69171	1	0.977737	56.5219	0.01
GOTERM_BP_DIRECT	GO:0051894~positive regulation of focal adhesion assembly	5	0.378788	0.0466314	396416, 373970, 395330, 386747, 424235	852	15	8994	3.51878	1	0.9764	57.0775	0.01
GOTERM_BP_DIRECT	GO:0009755~hormone-mediated signaling pathway	5	0.378788	0.0466314	395815, 418949, 421627, 395937, 395961	852	15	8994	3.51878	1	0.9764	57.0775	0.01
GOTERM_BP_DIRECT	GO:1902042~negative regulation of extrinsic apoptotic signaling pathway via death domain receptors	5	0.378788	0.0466314	396482, 421684, 431670, 395837, 373926	852	15	8994	3.51878	1	0.9764	57.0775	0.0068
Category	Term	Count	%	PValue	Genes	List Total	Pop Hits	Pop Total	Fold Enrichment	Bonferroni	Benjamini	FDR	Fisher Exact
GOTERM_CC_DIRECT	GO:0005654~nucleoplasm	130	9.84848	4.48e-07	396250, 417946, 422235, 417401, 421610, 418492, 418110, 423308, 395113, 418870, 417804, 769918, 373991, 421420, 420269, 431601, 417756, 100857260, 395189, 426515, 422838, 421324, 107053767, 415866, 428122, 374003, 418123, 416343, 426324, 374087, 424417, 422768, 419346, 373983, 421816, 395670, 425064, 423894, 415491, 428580, 416258, 419176, 423589, 374116, 417181, 420252, 423755, 374071, 415711, 4…	918	932	10057	1.52811	0.000227	0.000227	0.000646	2.7e-07
GOTERM_CC_DIRECT	GO:0005871~kinesin complex	14	1.06061	6.08e-06	100859813, 422716, 420832, 416332, 417692, 430761, 427398, 415488, 423489, 427456, 424347, 420472, 419449, 424583	918	35	10057	4.38214	0.00307889	0.00154063	0.00877527	1.9e-07
GOTERM_CC_DIRECT	GO:0005737~cytoplasm	225	17.0455	0.000144	423167, 417401, 395119, 416713, 426855, 373991, 423310, 396504, 426986, 100857260, 422454, 423410, 424001, 421324, 419145, 415866, 423070, 416343, 417554, 423555, 374087, 424417, 395815, 373905, 421813, 395670, 423184, 420599, 415491, 418569, 422427, 416258, 423589, 395131, 418376, 421435, 415981, 395543, 421579, 395920, 421185, 425392, 426238, 421706, 424571, 395681, 416515, 417434, 422433, 4174…	918	1984	10057	1.24241	0.0705067	0.0240773	0.207862	3.8e-06
GOTERM_CC_DIRECT	GO:0015629~actin cytoskeleton	19	1.43939	0.00184988	423167, 424843, 418217, 422360, 427431, 429159, 418115, 417181, 418642, 420336, 396035, 396504, 419346, 396535, 431670, 100857260, 424143, 422162, 396422	918	94	10057	2.21438	0.608887	0.209184	2.63621	0.0037
GOTERM_CC_DIRECT	GO:0005815~microtubule organizing center	10	0.757576	0.00335679	396416, 416950, 416515, 420472, 427308, 422417, 422095, 418949, 421463, 374083	918	35	10057	3.1301	0.818183	0.288907	4.73571	0.00059
GOTERM_CC_DIRECT	GO:0035371~microtubule plus-end	5	0.378788	0.00356236	422766, 395784, 396237, 426238, 424583	918	8	10057	6.84709	0.836238	0.260334	5.01883	0.0017
GOTERM_CC_DIRECT	GO:0009897~external side of plasma membrane	17	1.28788	0.00386843	418228, 424025, 396308, 396399, 374251, 424980, 422142, 422817, 395509, 396226, 424192, 373945, 373926, 395837, 395684, 769909, 422432	918	85	10057	2.19107	0.859858	0.244767	5.43892	0.01
GOTERM_CC_DIRECT	GO:0005911~cell-cell junction	16	1.21212	0.00466255	395928, 422616, 424114, 395330, 395168, 417845, 422585, 395975, 386572, 428552, 421711, 769224, 421055, 427171, 425392, 396422	918	79	10057	2.2188	0.906467	0.256346	6.52079	0.001
GOTERM_CC_DIRECT	GO:0005634~nucleus	204	15.4545	0.00612032	415392, 416857, 395119, 416713, 769918, 373991, 423310, 418944, 426258, 395904, 424308, 418531, 419145, 416343, 423555, 374087, 395576, 422820, 395815, 373905, 421813, 395670, 395928, 395233, 419176, 421435, 374071, 395543, 395920, 421185, 395681, 422433, 423437, 423414, 420447, 418949, 418946, 421972, 419369, 428181, 422841, 416730, 428379, 423821, 419905, 422440, 416961, 770095, 422508, 415817,…	918	1905	10057	1.17317	0.955512	0.292373	8.4769	0.0032
GOTERM_CC_DIRECT	GO:0005829~cytosol	84	6.36364	0.0124831	424047, 416961, 423874, 422502, 427276, 418491, 421210, 417896, 418069, 418115, 395113, 416626, 419210, 418870, 417399, 424550, 396504, 415725, 417793, 419063, 416675, 416956, 428014, 427171, 418883, 415766, 424071, 420769, 419072, 416303, 422555, 422862, 414879, 422471, 423234, 420725, 100858989, 427121, 424629, 396035, 419346, 427236, 396237, 395928, 427297, 416254, 396174, 423241, 417181, 4279…	918	718	10057	1.28168	0.998286	0.471058	16.5771	0.014
GOTERM_CC_DIRECT	GO:0048786~presynaptic active zone	5	0.378788	0.013445	428226, 420264, 418153, 395319, 769533	918	11	10057	4.9797	0.998954	0.464146	17.7418	0.015
GOTERM_CC_DIRECT	GO:0014069~postsynaptic density	10	0.757576	0.0160904	427678, 416363, 424328, 396174, 416730, 418174, 427181, 395319, 100859633, 424890	918	44	10057	2.48985	0.999732	0.496084	20.8677	0.00022
GOTERM_CC_DIRECT	GO:0031941~filamentous actin	6	0.454545	0.0245743	422585, 416950, 420494, 396237, 423589, 427211	918	19	10057	3.45958	0.999997	0.621057	30.1626	0.0062
GOTERM_CC_DIRECT	GO:0005769~early endosome	17	1.28788	0.0257518	423417, 420598, 415766, 100529061, 424045, 418724, 417896, 768712, 415817, 424639, 395975, 772136, 396237, 395688, 396402, 419097, 422432	918	104	10057	1.79078	0.999998	0.611243	31.3693	0.019
GOTERM_CC_DIRECT	GO:0008021~synaptic vesicle	8	0.606061	0.0266995	427678, 423390, 419256, 427246, 425031, 770370, 100859633, 422432	918	33	10057	2.65584	0.999999	0.599367	32.3262	0.009
GOTERM_CC_DIRECT	GO:0030175~filopodium	8	0.606061	0.0266995	424045, 395168, 420494, 776390, 107049013, 427211, 395511, 396028	918	33	10057	2.65584	0.999999	0.599367	32.3262	0.009
GOTERM_CC_DIRECT	GO:0005814~centriole	10	0.757576	0.0349166	416749, 418960, 423241, 422746, 418789, 417904, 427398, 421835, 426238, 428928	918	50	10057	2.19107	1	0.675736	40.1185	0.015
GOTERM_CC_DIRECT	GO:0005856~cytoskeleton	15	1.13636	0.0354559	424234, 424235, 423270, 396028, 395975, 396493, 420963, 373970, 421405, 415608, 374034, 421055, 418640, 395511, 395681	918	91	10057	1.80582	1	0.659255	40.5995	0.017
GOTERM_CC_DIRECT	GO:0031410~cytoplasmic vesicle	12	0.909091	0.0387295	423417, 424639, 424114, 419145, 415424, 421210, 421095, 417896, 423805, 427919, 101750527, 419097	918	67	10057	1.96215	1	0.671286	43.4429	0.035
GOTERM_CC_DIRECT	GO:0005886~plasma membrane	114	8.63636	0.0398288	423167, 395119, 423308, 415732, 395614, 415476, 426857, 418936, 417804, 426312, 418943, 421420, 419256, 422776, 776390, 100857260, 418418, 421620, 423070, 395107, 772164, 421234, 395472, 422768, 427997, 396035, 429128, 419346, 373983, 427992, 424316, 423184, 395928, 427107, 416835, 431656, 396174, 395131, 415509, 428432, 373970, 395688, 395340, 395687, 422263, 421185, 415603, 417433, 100529061, 4…	918	1060	10057	1.17822	1	0.661944	44.369	0.00011
GOTERM_CC_DIRECT	GO:0031234~extrinsic component of cytoplasmic side of plasma membrane	9	0.681818	0.0430422	396416, 419215, 418491, 415725, 373905, 417181, 423589, 416626, 395681	918	44	10057	2.24086	1	0.672183	46.9958	0.0031
GOTERM_CC_DIRECT	GO:0009898~cytoplasmic side of plasma membrane	6	0.454545	0.0443724	420963, 424328, 423471, 424234, 423675, 424890	918	22	10057	2.98782	1	0.665718	48.0489	0.0035
GOTERM_CC_DIRECT	GO:0005794~Golgi apparatus	42	3.18182	0.0490809	396197, 416413, 427297, 431656, 421210, 423308, 420758, 416788, 426857, 424986, 426312, 417024, 418456, 424553, 424286, 428653, 421745, 416570, 419063, 424777, 421640, 421790, 422432, 427462, 396083, 419209, 395107, 423414, 424997, 424890, 416352, 427997, 426789, 386572, 396535, 421405, 396237, 425064, 373945, 415439, 416561, 419097	918	347	10057	1.32601	1	0.686449	51.6226	0.0068
Category	Term	Count	%	PValue	Genes	List Total	Pop Hits	Pop Total	Fold Enrichment	Bonferroni	Benjamini	FDR	Fisher Exact
UP_KEYWORDS	Coiled coil	301	22.803	3.6e-33	415393, 423167, 428979, 418491, 416332, 422447, 395119, 416857, 423308, 416626, 416713, 423068, 426857, 426312, 429640, 373991, 421420, 426986, 419449, 421727, 423473, 426515, 395904, 423410, 415384, 417415, 423178, 417692, 374182, 422555, 418926, 423555, 395576, 424417, 772136, 373983, 420472, 423804, 421813, 420599, 417929, 419900, 422427, 422426, 419176, 415976, 421435, 418960, 421849, 373970,…	1057	1728	11626	1.91592	8.46e-31	8.46e-31	4.63e-30	1.7e-33
UP_KEYWORDS	Zinc-finger	68	5.15152	1.5e-07	422502, 417401, 421610, 418110, 416130, 423734, 417896, 418588, 417908, 424639, 431601, 424554, 424553, 420437, 423471, 423473, 395904, 420226, 421104, 420769, 421622, 419207, 416343, 374182, 418674, 420996, 426789, 373983, 428354, 425064, 769506, 428964, 427296, 422613, 421478, 421786, 416315, 420251, 107049013, 421988, 423994, 396011, 417188, 100857562, 415981, 417143, 423687, 373970, 417731, 3…	1057	387	11626	1.93265	3.53e-05	1.76e-05	0.000193	7e-08
UP_KEYWORDS	Zinc	83	6.28788	2.76e-05	422502, 417401, 421610, 427839, 417896, 416130, 423734, 418110, 418588, 417908, 424639, 431601, 424554, 424553, 420437, 417793, 423471, 423473, 395904, 428460, 420226, 421104, 395148, 771427, 421622, 420769, 419207, 416343, 374182, 418674, 419009, 414879, 423911, 420996, 100858989, 426789, 373983, 428354, 425064, 769506, 428964, 427296, 422613, 421478, 421786, 416315, 420251, 107049013, 421988, 4…	1057	579	11626	1.57672	0.0064613	0.00215842	0.0354791	4.9e-06
UP_KEYWORDS	ATP-binding	77	5.83333	0.00464975	418217, 416332, 424045, 396308, 418936, 426857, 427456, 396504, 424347, 419449, 422776, 396402, 423473, 417796, 427136, 396081, 423072, 417692, 374182, 417739, 430027, 414879, 418926, 425792, 422768, 417642, 420472, 396237, 417444, 373945, 427789, 396177, 396179, 769506, 395928, 100859813, 422716, 431656, 421478, 420832, 424519, 100858422, 417181, 378891, 396399, 427398, 769390, 423489, 418605, 4…	1057	624	11626	1.35726	0.66554	0.239523	5.81939	0.0015
UP_KEYWORDS	Metal-binding	110	8.33333	0.011256	396197, 417401, 421610, 427839, 418110, 416130, 417896, 424639, 396504, 431601, 423471, 423473, 395904, 421104, 424071, 421622, 420769, 416343, 374182, 418674, 414879, 100858989, 426789, 373983, 425064, 421786, 416315, 420251, 421988, 101751828, 423994, 769469, 417188, 415981, 373970, 417731, 395920, 415413, 424571, 424752, 422434, 417913, 423437, 422069, 428796, 420264, 418764, 423769, 422841, 4…	1057	973	11626	1.24347	0.930063	0.412591	13.5517	0.0063
UP_KEYWORDS	Actin-binding	16	1.21212	0.0165853	396211, 423225, 396493, 421610, 424045, 420494, 396237, 374034, 770781, 421667, 430027, 427789, 421640, 396422, 395511, 423509	1057	91	11626	1.9339	0.980361	0.480578	19.3579	4.6e-05
UP_KEYWORDS	Protein phosphatase	11	0.833333	0.0247699	431602, 386580, 396019, 395642, 420963, 395330, 424568, 395815, 421711, 395688, 424234	1057	55	11626	2.19981	0.997245	0.569167	27.5783	0.0062
UP_KEYWORDS	Nucleotide-binding	89	6.74242	0.0280466	418217, 416332, 424045, 415732, 396308, 418936, 426857, 427456, 396504, 424347, 419449, 422776, 396402, 423473, 417796, 419063, 427136, 396081, 423072, 417692, 374182, 417739, 430027, 414879, 418926, 425792, 422768, 429128, 417642, 420472, 396237, 373945, 417444, 427789, 396177, 396179, 769506, 395928, 100859813, 424843, 422716, 431656, 421478, 420832, 424519, 100858422, 417181, 378891, 396399, 4…	1057	796	11626	1.22979	0.998751	0.566405	30.6469	0.014
UP_KEYWORDS	SH3-binding	3	0.227273	0.0436825	374034, 374204, 374071	1057	4	11626	8.24929	0.999972	0.68847	43.7066	0.0031
UP_KEYWORDS	SH3 domain	16	1.21212	0.0483397	395148, 422434, 423876, 417181, 424890, 427612, 424253, 420481, 395975, 386572, 418174, 418940, 420517, 427171, 417305, 419068	1057	104	11626	1.69216	0.999991	0.687877	47.1333	0.0068
Category	Term	Count	%	PValue	Genes	List Total	Pop Hits	Pop Total	Fold Enrichment	Bonferroni	Benjamini	FDR	Fisher Exact
KEGG_PATHWAY	gga03460:Fanconi anemia pathway	12	0.909091	0.000547	417626, 415491, 415935, 418703, 101752182, 373983, 417642, 428622, 374003, 416420, 420729, 424777	319	48	4324	3.38871	0.0656195	0.0656195	0.630058	0.00027
KEGG_PATHWAY	gga04010:MAPK signaling pathway	30	2.27273	0.00064	395928, 395891, 419847, 418714, 395113, 396399, 415711, 418605, 378890, 420815, 395642, 426986, 395509, 427327, 421579, 425965, 769007, 396085, 431336, 421622, 417739, 424997, 396481, 423669, 386572, 416567, 431192, 427144, 417583, 415439	319	211	4324	1.92723	0.0762943	0.0389039	0.736328	0.00017
KEGG_PATHWAY	gga04144:Endocytosis	30	2.27273	0.00117615	418406, 416835, 424024, 417896, 416626, 417525, 415976, 396399, 424986, 424639, 395509, 416487, 420517, 428385, 422952, 419420, 424143, 420226, 427809, 418883, 419145, 100529061, 100859860, 428790, 429041, 420725, 420170, 420472, 429125, 769389	319	219	4324	1.85683	0.135781	0.0474789	1.34976	0.0013
KEGG_PATHWAY	gga04070:Phosphatidylinositol signaling system	16	1.21212	0.00230361	769506, 424114, 427276, 423070, 422387, 423675, 418498, 417706, 424971, 416730, 416567, 424747, 422454, 427171, 427687, 395694	319	91	4324	2.38327	0.248721	0.0689985	2.628	7.2e-05
KEGG_PATHWAY	gga04520:Adherens junction	13	0.984848	0.00348254	423749, 396035, 428852, 395330, 395230, 424568, 395688, 417853, 396399, 415591, 415388, 395229, 396422	319	68	4324	2.59137	0.351173	0.0828807	3.9484	0.00097
KEGG_PATHWAY	gga04012:ErbB signaling pathway	14	1.06061	0.00358373	395928, 395410, 418406, 423737, 422342, 417181, 417706, 396416, 386572, 424971, 422688, 416567, 431192, 427171	319	77	4324	2.46452	0.359291	0.071511	4.06096	0.00056
KEGG_PATHWAY	gga04931:Insulin resistance	16	1.21212	0.00392683	395928, 396019, 423118, 424568, 418123, 416857, 423675, 428435, 418605, 417706, 424971, 395815, 395688, 100859610, 421409, 427171	319	96	4324	2.25914	0.386077	0.0673245	4.44174	0.0017
KEGG_PATHWAY	gga04810:Regulation of actin cytoskeleton	24	1.81818	0.00477772	424114, 417434, 422342, 396019, 418491, 424121, 418761, 374182, 415591, 429041, 417706, 396416, 424971, 373970, 395509, 431192, 396226, 427211, 415607, 424000, 427171, 415439, 396422, 395511	319	177	4324	1.83795	0.447807	0.0715439	5.38013	0.001
KEGG_PATHWAY	gga04310:Wnt signaling pathway	18	1.36364	0.00568314	423737, 771427, 395230, 374182, 395113, 378891, 395229, 415711, 378890, 420815, 419346, 422688, 416730, 416567, 417793, 415607, 427687, 419097	319	119	4324	2.05031	0.50674	0.0755205	6.36939	0.00028
KEGG_PATHWAY	gga04370:VEGF signaling pathway	11	0.833333	0.00774108	417706, 395928, 396416, 419346, 424971, 419847, 416567, 417739, 395113, 427171, 378890	319	57	4324	2.61585	0.618494	0.0918656	8.58288	0.0035
KEGG_PATHWAY	gga04912:GnRH signaling pathway	13	0.984848	0.00967994	423737, 395891, 415732, 417739, 424986, 422688, 386572, 416730, 431192, 395340, 427144, 421579, 427687	319	77	4324	2.28848	0.700656	0.103853	10.6245	0.0014
KEGG_PATHWAY	gga00562:Inositol phosphate metabolism	11	0.833333	0.0254742	417706, 424114, 424971, 423070, 416730, 422387, 423675, 422454, 427687, 418498, 395694	319	68	4324	2.1927	0.959227	0.234054	25.7679	0.019
KEGG_PATHWAY	gga04510:Focal adhesion	22	1.66667	0.0274187	395928, 422342, 396019, 424121, 428148, 374182, 423675, 396000, 424442, 417706, 396416, 386572, 424971, 373970, 421749, 395509, 431192, 416567, 396226, 428524, 427171, 396422	319	184	4324	1.62069	0.968172	0.232936	27.4604	0.0055
Category	Term	Count	%	PValue	Genes	List Total	Pop Hits	Pop Total	Fold Enrichment	Bonferroni	Benjamini	FDR	Fisher Exact
GOTERM_MF_DIRECT	GO:0008270~zinc ion binding	97	7.34848	8.2e-06	417401, 422235, 421610, 418110, 431601, 421289, 415725, 423471, 395904, 421104, 421622, 416343, 418674, 100858989, 426789, 373983, 425064, 420651, 421786, 416315, 420251, 420252, 418376, 421988, 421435, 417188, 423814, 419995, 415981, 417731, 395688, 424571, 422434, 424752, 417913, 420119, 422069, 428796, 420829, 424580, 428181, 423771, 419435, 421115, 420509, 415330, 425428, 422502, 426356, 4237…	784	681	8532	1.5501	0.00540795	0.00540795	0.0122759	1.6e-05
GOTERM_MF_DIRECT	GO:0005524~ATP binding	124	9.39394	1.3e-05	418217, 416332, 427839, 396308, 416713, 426857, 418936, 427456, 396504, 419449, 422776, 100857260, 423473, 417614, 395189, 423072, 417692, 374182, 417739, 414879, 418926, 421627, 422768, 420472, 418326, 100858173, 396237, 427789, 396177, 417408, 396179, 395928, 100859813, 431656, 420832, 422427, 423241, 395233, 378891, 417181, 418376, 427398, 423814, 421849, 373970, 421579, 421185, 424777, 421790…	784	935	8532	1.44326	0.00857219	0.00429532	0.019489	8.5e-06
GOTERM_MF_DIRECT	GO:0046872~metal ion binding	82	6.21212	8.71e-05	396197, 421008, 427839, 416130, 417896, 424353, 417684, 395614, 417804, 417908, 427986, 424639, 396504, 423310, 422677, 420269, 421828, 418789, 419259, 423473, 428513, 428090, 428460, 418531, 415764, 418703, 420769, 374182, 419009, 414879, 422871, 417642, 427493, 420856, 415455, 428964, 423245, 422613, 396019, 421478, 428580, 426810, 419176, 428435, 396399, 423994, 101751828, 769390, 769469, 4203…	784	586	8532	1.52283	0.0559792	0.0190192	0.130336	6.1e-05
GOTERM_MF_DIRECT	GO:0032454~histone demethylase activity (H3-K9 specific)	6	0.454545	0.000115	415981, 419571, 423655, 418110, 428354, 100859412	784	7	8532	9.32799	0.0734327	0.0188865	0.172521	1.1e-05
GOTERM_MF_DIRECT	GO:0016887~ATPase activity	19	1.43939	0.000365	422716, 101752182, 420832, 416332, 417692, 430761, 428066, 427398, 415488, 378799, 420729, 427456, 421972, 424347, 420346, 419449, 373945, 424583, 422358	784	82	8532	2.52159	0.214385	0.0471118	0.544782	0.0002
GOTERM_MF_DIRECT	GO:0017112~Rab guanyl-nucleotide exchange factor activity	8	0.606061	0.000688	423184, 423417, 420309, 427236, 415541, 418115, 423055, 423043	784	18	8532	4.83673	0.36536	0.0729826	1.02414	3.7e-05
GOTERM_MF_DIRECT	GO:0003777~microtubule motor activity	11	0.833333	0.00216489	422716, 424347, 420832, 416332, 417692, 419449, 430761, 427398, 415488, 424583, 427456	784	39	8532	3.06947	0.761299	0.185067	3.19121	0.00089
GOTERM_MF_DIRECT	GO:0004843~thiol-dependent ubiquitin-specific protease activity	12	0.909091	0.00346136	424216, 378424, 417913, 415725, 424553, 421684, 424671, 416580, 422463, 415817, 418485, 417188	784	48	8532	2.72066	0.898929	0.249106	5.05655	0.00059
GOTERM_MF_DIRECT	GO:0005089~Rho guanyl-nucleotide exchange factor activity	10	0.757576	0.00521751	421632, 424253, 418761, 431192, 416130, 418940, 107049013, 421900, 419210, 417908	784	37	8532	2.94126	0.968501	0.319005	7.5298	0.0028
GOTERM_MF_DIRECT	GO:0003677~DNA binding	56	4.24242	0.00545191	396197, 417946, 423734, 427458, 423068, 417804, 420815, 373991, 424554, 428513, 100858354, 424308, 776856, 421951, 425418, 428122, 420769, 396004, 422820, 426789, 373983, 417642, 428622, 418326, 431192, 421754, 425064, 396152, 421786, 421684, 419176, 395737, 374115, 396011, 420351, 395589, 421948, 420084, 420347, 395543, 422910, 424671, 424090, 417773, 422358, 395783, 428796, 421505, 418764, 4208…	784	426	8532	1.43058	0.973045	0.30327	7.85533	0.0028
GOTERM_MF_DIRECT	GO:0004115~3',5'-cyclic-AMP phosphodiesterase activity	4	0.30303	0.0066843	415455, 418185, 421692, 769469	784	5	8532	8.70612	0.988123	0.331697	9.54932	0.0033
GOTERM_MF_DIRECT	GO:0004012~phospholipid-translocating ATPase activity	6	0.454545	0.00883929	422768, 431656, 422776, 426857, 418936, 422254	784	15	8532	4.35306	0.997174	0.386799	12.4418	0.0019
GOTERM_MF_DIRECT	GO:0017124~SH3 domain binding	5	0.378788	0.00941831	418406, 374034, 374204, 374071, 423234	784	10	8532	5.44133	0.998079	0.38193	13.2042	0.0057
GOTERM_MF_DIRECT	GO:0003682~chromatin binding	31	2.34848	0.010118	416078, 395714, 422210, 421435, 420346, 428701, 419737, 427840, 428513, 395961, 424308, 420119, 420769, 428796, 396087, 419207, 396004, 421505, 420729, 421972, 419571, 419346, 428181, 418326, 427338, 416567, 419435, 395670, 417481, 425064, 776014	784	211	8532	1.59887	0.998796	0.381308	14.1172	0.0027
GOTERM_MF_DIRECT	GO:0005096~GTPase activator activity	22	1.66667	0.0111016	420646, 417433, 421620, 396085, 418069, 428790, 421523, 422862, 768712, 422471, 427612, 418642, 420172, 417117, 415364, 418990, 428385, 419420, 417779, 416956, 422162, 421706	784	135	8532	1.77347	0.999376	0.388566	15.3854	0.0085
GOTERM_MF_DIRECT	GO:0005547~phosphatidylinositol-3,4,5-trisphosphate binding	7	0.530303	0.012142	395928, 424045, 428385, 423589, 428790, 427211, 416626	784	22	8532	3.46266	0.999689	0.396305	16.7078	0.0046
GOTERM_MF_DIRECT	GO:0004674~protein serine/threonine kinase activity	25	1.89394	0.0134474	395928, 418217, 421478, 423241, 395233, 424519, 378891, 416713, 418605, 421342, 373970, 416605, 423473, 421185, 417614, 417796, 424777, 768936, 418949, 418074, 421627, 416567, 419949, 100858173, 424155	784	163	8532	1.66912	0.99987	0.40928	18.3398	0.0075
GOTERM_MF_DIRECT	GO:0004725~protein tyrosine phosphatase activity	14	1.06061	0.0145016	419748, 424466, 395330, 431336, 424568, 422387, 423675, 431602, 386580, 395642, 420963, 395815, 421711, 395688	784	73	8532	2.08708	0.999936	0.415168	19.636	0.0037
GOTERM_MF_DIRECT	GO:0005543~phospholipid binding	8	0.606061	0.0166574	423225, 417431, 422613, 396535, 423805, 419210, 395961, 422162	784	30	8532	2.90204	0.999985	0.442551	22.227	0.00011
GOTERM_MF_DIRECT	GO:0008432~JUN kinase binding	3	0.227273	0.0236966	396416, 426986, 422095	784	3	8532	10.8827	1	0.547334	30.1546	0.0062
GOTERM_MF_DIRECT	GO:0003700~transcription factor activity, sequence-specific DNA binding	37	2.80303	0.0282111	423245, 419176, 395737, 416857, 395614, 428435, 374115, 420351, 421948, 420815, 373991, 417734, 417143, 420347, 395543, 395920, 424090, 395961, 418531, 420769, 416343, 428796, 421809, 395596, 417980, 424997, 418488, 396482, 419571, 777548, 419435, 374202, 421115, 100859610, 427351, 416560, 396152	784	284	8532	1.41781	1	0.593733	34.8348	0.0029
GOTERM_MF_DIRECT	GO:0003713~transcription coactivator activity	15	1.13636	0.0370368	421945, 416167, 428796, 423661, 419623, 417639, 421276, 769918, 415981, 426789, 418148, 424671, 427182, 418485, 415330	784	91	8532	1.79384	1	0.67823	43.1512	0.0049
GOTERM_MF_DIRECT	GO:0005085~guanyl-nucleotide exchange factor activity	7	0.530303	0.0383235	415766, 427642, 416296, 418779, 418069, 417779, 424803	784	28	8532	2.72066	1	0.674712	44.2774	0.018
GOTERM_MF_DIRECT	GO:0004702~receptor signaling protein serine/threonine kinase activity	9	0.681818	0.0393569	422342, 422433, 420421, 418714, 396308, 421579, 427144, 396399, 417583	784	43	8532	2.27776	1	0.669074	45.1668	0.0028
GOTERM_MF_DIRECT	GO:0044822~poly(A) RNA binding	69	5.22727	0.0426311	423874, 425428, 417946, 417401, 422235, 420911, 418492, 426357, 415817, 420437, 428701, 416570, 427136, 415384, 776856, 415424, 425418, 421760, 374182, 416890, 396004, 418578, 417554, 418926, 417980, 420054, 423234, 374087, 396482, 427121, 424984, 396237, 422463, 396335, 423604, 420938, 416254, 421786, 424519, 378891, 420457, 423755, 374071, 419623, 420084, 416605, 395688, 417933, 421185, 421790,…	784	605	8532	1.24116	1	0.683963	47.898	0.00069

## Sheet: LIV vs LPHV Unique CPW
Ingenuity Canonical Pathways	-log(p-value)	Ratio	z-score	Molecules
Integrin Signaling	2.3	0.0376	1.89	ASAP1,CAPN6,ITGB3,PIK3C2A,PIK3R1,PIKFYVE,PPP1CB,RND2
Reelin Signaling in Neurons	2.28	0.0465	0.816	ARHGEF16,DAB1,GRIN2A,ITGB3,PIK3C2A,PIK3R1
Amyotrophic Lateral Sclerosis Signaling	2.16	0.0515	1.342	CAPN6,GRIN2A,PGF,PIK3C2A,PIK3R1
p53 Signaling	2.14	0.051	0.447	BRCA1,JMY,PIK3C2A,PIK3R1,PMAIP1
ILK Signaling	2.03	0.0368	1.134	FERMT2,ITGB3,MYH2,PGF,PIK3C2A,PIK3R1,RND2
Glioma Invasiveness Signaling	1.88	0.0541	1	ITGB3,PIK3C2A,PIK3R1,RND2
Colorectal Cancer Metastasis Signaling	1.88	0.0316	0.816	IFNGR1,IL6R,LRP6,PGF,PIK3C2A,PIK3R1,RND2,TCF7
eNOS Signaling	1.85	0.0377	0.816	CHRNB2,Gucy1b2,HSPA8,PGF,PIK3C2A,PIK3R1
GP6 Signaling Pathway	1.8	0.042	1.342	ITGB3,LAMA3,LAMA4,PIK3C2A,PIK3R1
Thyroid Cancer Signaling	1.79	0.0506	2	NTRK3,PIK3C2A,PIK3R1,TCF7
Endocannabinoid Cancer Inhibition Pathway	1.5	0.035	-1	DDIT3,PGF,PIK3C2A,PIK3R1,TCF7
Nitric Oxide Signaling in the Cardiovascular System	1.47	0.0404	1	Gucy1b2,PGF,PIK3C2A,PIK3R1
Aldosterone Signaling in Epithelial Cells	1.34	0.0316	2	HSPA8,PIK3C2A,PIK3R1,PIKFYVE,SLC12A2
3-phosphoinositide Biosynthesis	1.27	0.0303	2.236	PIK3C2A,PIK3R1,PIKFYVE,PTPRC,STYX
Th1 Pathway	1.21	0.0331	1	IFNGR1,IL6R,PIK3C2A,PIK3R1
Huntington's Disease Signaling	1.14	0.0253	2	CAPN6,DCTN1,HIP1,HSPA8,PIK3C2A,PIK3R1
Production of Nitric Oxide and Reactive Oxygen Species in Macrophages	1.08	0.0266	1.342	IFNGR1,PIK3C2A,PIK3R1,PPP1CB,RND2
Superpathway of Inositol Phosphate Compounds	1.01	0.0253	2.236	PIK3C2A,PIK3R1,PIKFYVE,PTPRC,STYX
IL-8 Signaling	0.996	0.025	0.447	ITGB3,PGF,PIK3C2A,PIK3R1,RND2
Thrombin Signaling	0.943	0.024	1	ARHGEF16,PIK3C2A,PIK3R1,PPP1CB,RND2
3-phosphoinositide Degradation	0.907	0.0258	2	MTMR1,PIKFYVE,PTPRC,STYX
HOTAIR Regulatory Pathway	0.87	0.025	1	AGO2,PIK3C2A,PIK3R1,TCF7
EIF2 Signaling	0.845	0.0223	2	AGO2,DDIT3,PIK3C2A,PIK3R1,PPP1CB
HMGB1 Signaling	0.836	0.0242	2	IFNGR1,PIK3C2A,PIK3R1,RND2
Hepatic Fibrosis Signaling Pathway	0.772	0.019	0.816	ITGB3,LRP6,PGF,PIK3C2A,PIK3R1,RND2,TCF7
T Cell Exhaustion Signaling Pathway	0.772	0.0229	-2	IL6R,PIK3C2A,PIK3R1,TCF7
Cardiac Hypertrophy Signaling	0.759	0.0208	0.447	IL6R,MEF2B,PIK3C2A,PIK3R1,RND2
Signaling by Rho Family GTPases	0.74	0.0205	1.342	ARHGEF16,PIK3C2A,PIK3R1,PIKFYVE,RND2
Synaptogenesis Signaling Pathway	0.728	0.0192	0.816	CPLX3,DAB1,GRIN2A,HSPA8,PIK3C2A,PIK3R1
Phospholipase C Signaling	0.678	0.0195	-1.342	ARHGEF16,MEF2B,PPP1CB,RAPGEF3,RND2
ERK/MAPK Signaling	0.67	0.0207	0	PIK3C2A,PIK3R1,PPP1CB,RAPGEF3
Protein Kinase A Signaling	0.66	0.0176	-1.633	MYH2,PDE4D,PPP1CB,PTPN3,PTPRC,PTPRK,TCF7
Leukocyte Extravasation Signaling	0.65	0.0203	0	ITGB3,PIK3C2A,PIK3R1,RAPGEF3
Senescence Pathway	0.602	0.0182	1.342	CAPN6,E2F8,EP400,PIK3C2A,PIK3R1
Actin Cytoskeleton Signaling	0.553	0.0183	1	MYH2,PIK3C2A,PIK3R1,PPP1CB
Neuroinflammation Signaling Pathway	0.51	0.0167	1.342	GRIN2A,IFNGR1,IL6R,PIK3C2A,PIK3R1
Estrogen Receptor Signaling	0.424	0.0152	0.447	PGF,PIK3C2A,PIK3R1,PPP1CB,RBFOX2
Systemic Lupus Erythematosus In B Cell Signaling Pathway	0.359	0.0145	1	IFNGR1,IL6R,PIK3C2A,PIK3R1
Sirtuin Signaling Pathway	0.318	0.0137	1	ATG9A,H4C11,NDUFS5,POLR3D
Cardiac Hypertrophy Signaling (Enhanced)	0.256	0.0123	0.816	IL4R,IL6R,MEF2B,PDE4D,PIK3C2A,PIK3R1
Systemic Lupus Erythematosus In T Cell Signaling Pathway	0	0.012	1	PIK3C2A,PIK3R1,RND2,RORC
